# Supplementary material for: Atom-efficient arylation of N-tosylimines mediated by cooperative ZnAr2/Zn(C6F5)2 combinations
Source: Chem Commun (Camb). 2023 May 15;59(49):7583–6. doi: 10.1039/d3cc01490h (PMC10270240; doi:10.1039/d3cc01490h)
Supplement: CC-059-D3CC01490H-s002 [file CC-059-D3CC01490H-s002.cif]

# Electronic Supplementary Material (ESI) for ChemComm.
# This journal is © The Royal Society of Chemistry 2023

####################################################################### 
# 
# This file contains crystal structure data downloaded from the 
# Cambridge Structural Database (CSD) hosted by the Cambridge 
# Crystallographic Data Centre (CCDC).
# 
# Full information about CCDC data access policies and citation 
# guidelines are available at http://www.ccdc.cam.ac.uk/access/V1 
# 
# Audit and citation data items may have been added by the CCDC. 
# Please retain this information to preserve the provenance of 
# this file and to allow appropriate attribution of the data. 
# 
#######################################################################

data_22EH167_TK-137
_database_code_depnum_ccdc_archive 'CCDC 2251615'
loop_
_audit_author_name
_audit_author_address
'Lorraine A. Malaspina'
;University of Bern
Switzerland
;
_audit_update_record             
;
2023-03-25 deposited with the CCDC.	2023-05-15 downloaded from the CCDC.
;

_audit_creation_date             2023-03-20T12:42:03-00:00

#----------------------------------------------------------------------------#
#                   CHEMICAL INFORMATION                                     #
#----------------------------------------------------------------------------#

_chemical_formula_moiety         'C104 H92 N4 O8 S4 Zn4'
_chemical_formula_sum            'C104 H92 N4 O8 S4 Zn4'
_chemical_formula_weight         1915.53

#----------------------------------------------------------------------------#
#                   UNIT CELL INFORMATION                                    #
#----------------------------------------------------------------------------#

_symmetry_cell_setting           triclinic
_symmetry_space_group_name_H-M   'P -1'
_symmetry_space_group_name_Hall  '-P 1'
_symmetry_Int_Tables_number      2
loop_
_symmetry_equiv_pos_as_xyz
'x, y, z'
'-x, -y, -z'

_cell_length_a                   13.5602(3)
_cell_length_b                   13.8377(3)
_cell_length_c                   14.8499(2)
_cell_angle_alpha                70.109(2)
_cell_angle_beta                 81.732(2)
_cell_angle_gamma                72.621(2)
_cell_volume                     2497.85(9)
_cell_formula_units_Z            1
_cell_measurement_temperature    173.00(10)
_cell_measurement_reflns_used    49088
_cell_measurement_theta_min      3.139
_cell_measurement_theta_max      77.991

#----------------------------------------------------------------------------#
#                   CRYSTAL INFORMATION                                      #
#----------------------------------------------------------------------------#

_exptl_crystal_description       block
_exptl_crystal_colour            colourless
_exptl_crystal_size_max          0.157
_exptl_crystal_size_mid          0.075
_exptl_crystal_size_min          0.033
_exptl_crystal_density_diffrn    1.273
_exptl_crystal_F_000             992
loop_
_exptl_crystal_face_index_h
_exptl_crystal_face_index_k
_exptl_crystal_face_index_l
_exptl_crystal_face_perp_dist
1 0 0 0.0773
1 -1 0 0.0649
-1 1 0 0.0725
0 1 0 0.0333
0 -1 0 0.0274
1 -1 1 0.0497
-1 1 -1 0.0643
1 0 1 0.0577
0 1 -1 0.0279
1 1 0 0.0495
-1 -1 0 0.0438
1 1 -1 0.0384
0 0 -1 0.0204
0 0 1 0.0124
loop_
_exptl_oxdiff_crystal_face_indexfrac_h
_exptl_oxdiff_crystal_face_indexfrac_k
_exptl_oxdiff_crystal_face_indexfrac_l
_exptl_oxdiff_crystal_face_x
_exptl_oxdiff_crystal_face_y
_exptl_oxdiff_crystal_face_z
0.9988 -0.0003 -0.0009 -0.0743 0.0221 -0.0904
0.9995 -1.0000 -0.0002 -0.1857 -0.0108 -0.0503
-0.9995 1.0000 0.0002 0.1857 0.0108 0.0503
-0.0007 0.9997 -0.0007 0.1115 0.0329 -0.0400
0.0007 -0.9997 0.0007 -0.1115 -0.0329 0.0400
0.9996 -1.0000 1.0000 -0.1960 -0.1202 -0.0617
-0.9996 1.0000 -1.0000 0.1960 0.1202 0.0617
0.9990 -0.0003 0.9994 -0.0845 -0.0873 -0.1018
-0.0008 0.9996 -1.0010 0.1217 0.1423 -0.0287
0.9981 0.9993 -0.0016 0.0372 0.0549 -0.1304
-0.9981 -0.9993 0.0016 -0.0372 -0.0549 0.1304
0.9980 0.9993 -1.0019 0.0474 0.1644 -0.1190
-0.0001 -0.0000 -1.0003 0.0102 0.1094 0.0114
0.0001 0.0000 1.0003 -0.0102 -0.1094 -0.0114

#----------------------------------------------------------------------------#
#                   ABSORPTION CORRECTION                                    #
#----------------------------------------------------------------------------#

_exptl_absorpt_coefficient_mu    2.305
_exptl_absorpt_correction_type   analytical
_exptl_absorpt_process_details   
;
        CrysAlisPro 1.171.42.86a (Rigaku Oxford Diffraction, 2023)
        Analytical numeric absorption correction using a multifaceted crystal
        model based on expressions derived by R.C. Clark & J.S. Reid.
        (Clark, R. C. & Reid, J. S. (1995). Acta Cryst. A51, 887-897)
        Empirical absorption correction using spherical harmonics,
        implemented in SCALE3 ABSPACK scaling algorithm.
;
_exptl_absorpt_correction_T_min  0.78
_exptl_absorpt_correction_T_max  0.937
_shelx_estimated_absorpt_T_min   0.714
_shelx_estimated_absorpt_T_max   0.928
_oxdiff_exptl_absorpt_empirical_details 
;
Empirical correction (ABSPACK) includes:
- Absorption correction using spherical harmonics
- Frame scaling
;
_oxdiff_exptl_absorpt_empirical_full_max 3.101
_oxdiff_exptl_absorpt_empirical_full_min 0.686

#----------------------------------------------------------------------------#
#                   DATA COLLECTION                                          #
#----------------------------------------------------------------------------#

_diffrn_source                   'micro-focus sealed X-ray tube'
_diffrn_source_type              'PhotonJet (Cu) X-ray Source'
_diffrn_ambient_temperature      173.00(10)
_diffrn_ambient_environment      N~2~
_diffrn_radiation_wavelength     1.54184
_diffrn_radiation_type           'Cu K\a'
_diffrn_radiation_monochromator  mirror
_diffrn_radiation_probe          x-ray
_diffrn_detector                 'Hybrid Pixel Array Detector'
_diffrn_detector_type            HyPix
_diffrn_detector_area_resol_mean 10
_diffrn_orient_matrix_type       
'CrysAlisPro convention (1999,Acta A55,543-557)'
_diffrn_orient_matrix_ub_11      -0.0743493
_diffrn_orient_matrix_ub_12      0.1114341
_diffrn_orient_matrix_ub_13      -0.0102158
_diffrn_orient_matrix_ub_21      0.0220046
_diffrn_orient_matrix_ub_22      0.0328248
_diffrn_orient_matrix_ub_23      -0.1093839
_diffrn_orient_matrix_ub_31      -0.0905018
_diffrn_orient_matrix_ub_32      -0.0401278
_diffrn_orient_matrix_ub_33      -0.0113668
_diffrn_measurement_device       'four-circle diffractometer'
_diffrn_measurement_device_type  'XtaLAB Synergy, Dualflex, HyPix'
_diffrn_measurement_method       '\w scans'
_diffrn_reflns_av_R_equivalents  0.0657
_diffrn_reflns_av_unetI/netI     0.024
_diffrn_reflns_number            96707
_diffrn_reflns_limit_h_min       -16
_diffrn_reflns_limit_h_max       15
_diffrn_reflns_limit_k_min       -17
_diffrn_reflns_limit_k_max       17
_diffrn_reflns_limit_l_min       -18
_diffrn_reflns_limit_l_max       18
_diffrn_reflns_theta_min         3.168
_diffrn_reflns_theta_max         74.503
_diffrn_reflns_theta_full        67.684
_diffrn_measured_fraction_theta_full 1
_diffrn_measured_fraction_theta_max 0.997
_diffrn_reflns_Laue_measured_fraction_full 1
_diffrn_reflns_Laue_measured_fraction_max 0.997
_diffrn_reflns_point_group_measured_fraction_full 1
_diffrn_reflns_point_group_measured_fraction_max 0.997
_reflns_Friedel_coverage         0
_reflns_number_total             10200
_reflns_number_gt                9000
_reflns_threshold_expression     'I > 2\s(I)'
_diffrn_measurement_details      
;
List of Runs (angles in degrees, time in seconds):

  # Type    Start    End  Width  t~exp~   \w     \q     \k     \f   Frames
#--------------------------------------------------------------------------
  1  \w    -66.00  -9.00   0.50    1.20    --  -23.00 121.00 -54.00  114
  2  \w    -86.00 -26.00   0.50    1.20    --  -23.00 152.00 106.00  120
  3  \w    -94.00  -8.00   0.50    1.20    --  -23.00 -57.00-180.00  172
  4  \w    -96.00 -10.00   0.50    1.20    --  -23.00 -38.00 -90.00  172
  5  \w    -68.00 -12.00   0.50    1.20    --  -23.00 125.00 -90.00  112
  6  \w    -94.00  -8.00   0.50    1.20    --  -23.00 -57.00  60.00  172
  7  \w      1.00  43.00   0.50    1.20    --   30.00  90.00 -82.71   84
  8  \w     -1.00  29.00   0.50    1.20    --   30.00  96.00 129.05   60
  9  \w     15.00  43.00   0.50    1.20    --   42.00  87.00 -68.54   56
 10  \w     17.00  43.00   0.50    1.20    --   46.00  90.00 176.29   52
 11  \w     17.00  43.00   0.50    1.20    --   46.00  90.00   6.88   52
 12  \w     17.00  43.00   0.50    1.20    --   46.00  90.00 134.67   52
 13  \w    -24.00  71.00   0.50    1.20    --   47.92 -77.00 -60.00  190
 14  \w    -24.00  71.00   0.50    1.20    --   47.92 -77.00 120.00  190
 15  \w     28.00 122.00   0.50    1.20    --   50.00  76.00-103.45  188
 16  \w     27.00 122.00   0.50    1.20    --   50.00  77.00 -41.11  190
 17  \w     32.00 126.00   0.50    1.20    --   54.00  76.00  72.18  188
 18  \w     40.00 135.00   0.50    1.20    --   62.00  75.00  29.37  190
 19  \w     40.00 135.00   0.50    1.20    --   62.00  75.00 138.45  190
 20  \w     39.00 135.00   0.50    1.20    --   62.00  77.00  73.75  192
 21  \w     40.00 135.00   0.50    1.20    --   62.00  75.00 -90.74  190
 22  \w     39.00 135.00   0.50    1.20    --   62.00  77.00-176.72  192
 23  \w     45.00 139.00   0.50    1.20    --   66.00  73.00  36.21  188
 24  \w     43.00 139.00   0.50    1.20    --   66.00  77.00 105.26  192
 25  \w     43.00 139.00   0.50    1.20    --   66.00  77.00 -17.33  192
 26  \w     44.00 139.00   0.50    1.20    --   66.00  75.00  -0.29  190
 27  \w     48.00 143.00   0.50    1.20    --   70.00  76.00 141.43  190
 28  \w     48.00 143.00   0.50    1.20    --   70.00  76.00 -46.94  190
 29  \w     48.00 143.00   0.50    1.20    --   70.00  75.00-127.35  190
 30  \w     48.00 143.00   0.50    1.20    --   70.00  75.00 -76.27  190
 31  \w     51.00 146.00   0.50    1.20    --   74.00  77.00-157.71  190
 32  \w     59.00 151.00   0.50    1.20    --   78.00  67.00 -52.96  184
 33  \w     67.00 159.00   0.50    6.00    --   86.00  67.00 -26.40  184
 34  \w     74.00 162.00   0.50    6.00    --   90.00  59.00 115.32  176
 35  \w     85.00 175.00   0.50    6.00    --  102.00  63.00 -78.20  180
 36  \w     86.00 175.00   0.50    6.00    --  102.00  59.00-173.43  178
 37  \w     91.00 177.00   0.50    6.00    --  110.00  69.00 178.84  172
 38  \w     97.00 177.00   0.50    6.00    --  113.25  61.00 -60.00  160
 39  \w     91.00 177.00   0.50    6.00    --  113.25  77.00  90.00  172
 40  \w     42.00 106.00   0.50    6.00    --  113.25 -94.00 -30.00  128
 41  \w     91.00 177.00   0.50    6.00    --  113.25  77.00-150.00  172
 42  \w     97.00 177.00   0.50    6.00    --  113.25  61.00 120.00  160
 43  \w     42.00 102.00   0.50    6.00    --  113.25 -77.00 120.00  120
 44  \w     42.00 102.00   0.50    6.00    --  113.25 -77.00 150.00  120
 45  \w     97.00 177.00   0.50    6.00    --  113.25  61.00  30.00  160
 46  \w     91.00 177.00   0.50    6.00    --  113.25  77.00  30.00  172
 47  \w     97.00 177.00   0.50    6.00    --  113.25  61.00  60.00  160
 48  \w     42.00 102.00   0.50    6.00    --  113.25 -77.00-120.00  120
 49  \w     42.00 102.00   0.50    6.00    --  113.25 -77.00-180.00  120
 50  \w     42.00 102.00   0.50    6.00    --  113.25 -77.00   0.00  120
 51  \w     42.00 102.00   0.50    6.00    --  113.25 -77.00 -90.00  120
 52  \w     97.00 177.00   0.50    6.00    --  113.25  61.00-120.00  160
 53  \w     42.00 106.00   0.50    6.00    --  113.25 -94.00  90.00  128
 54  \w     42.00 102.00   0.50    6.00    --  113.25 -77.00  90.00  120
 55  \w     97.00 177.00   0.50    6.00    --  113.25  61.00 -30.00  160
 56  \w     91.00 177.00   0.50    6.00    --  113.25  77.00 -60.00  172
 57  \w     97.00 177.00   0.50    6.00    --  113.25  61.00 150.00  160
 58  \w     91.00 177.00   0.50    6.00    --  113.25  77.00 150.00  172
 59  \w     91.00 177.00   0.50    6.00    --  113.25  77.00-120.00  172
 60  \w     42.00 106.00   0.50    6.00    --  113.25 -94.00-150.00  128
 61  \w     42.00 102.00   0.50    6.00    --  113.25 -77.00  60.00  120
 62  \w     42.00 106.00   0.50    6.00    --  113.25 -94.00-120.00  128
 63  \w     97.00 177.00   0.50    6.00    --  113.25  61.00-150.00  160
 64  \w     42.00 106.00   0.50    6.00    --  113.25 -94.00 150.00  128
 65  \w     42.00 106.00   0.50    6.00    --  113.25 -94.00 -90.00  128
 66  \w     91.00 177.00   0.50    6.00    --  113.25  77.00 -90.00  172
 67  \w     97.00 177.00   0.50    6.00    --  113.25  61.00  90.00  160
 68  \w     97.00 177.00   0.50    6.00    --  113.25  61.00   0.00  160
 69  \w     91.00 174.00   0.50    6.00    --  113.25  77.00  60.00  166
 70  \w    141.00 175.00   0.50    6.00    --  113.25  77.00 120.00   68
 71  \w    134.00 177.00   0.50    6.00    --  113.25  77.00   0.00   86
 72  \w     91.00 129.00   0.50    6.00    --  113.25  77.00 120.00   76
 73  \w    136.00 177.00   0.50    6.00    --  113.25  77.00 -30.00   82
 74  \w     91.00 118.00   0.50    6.00    --  113.25  77.00   0.00   54
 75  \w     79.00 106.00   0.50    6.00    --  113.25 -94.00  30.00   54
 76  \w     42.00  95.00   0.50    6.00    --  113.25 -77.00 -30.00  106
 77  \w     91.00 123.00   0.50    6.00    --  113.25  77.00 -30.00   64
 78  \w    151.00 177.00   0.50    6.00    --  113.25  77.00-180.00   52
 79  \w     91.00 126.00   0.50    6.00    --  113.25  77.00-180.00   70
 80  \w     42.00  69.00   0.50    6.00    --  113.25 -94.00  30.00   54
;

#----------------------------------------------------------------------------#
#                   COMPUTER PROGRAMS USED                                   #
#----------------------------------------------------------------------------#

_computing_data_collection       'CrysAlisPro 1.171.42.86a (Rigaku OD, 2023)'
_computing_cell_refinement       'CrysAlisPro 1.171.42.86a (Rigaku OD, 2023)'
_computing_data_reduction        'CrysAlisPro 1.171.42.86a (Rigaku OD, 2023)'
_computing_structure_solution    'SHELXT  (Sheldrick, 2015)'
_computing_structure_refinement  'SHELXL 2019/2 (Sheldrick, 2015)'
_computing_molecular_graphics    'Olex2 1.5 (Dolomanov et al., 2009)'
_computing_publication_material  'Olex2 1.5 (Dolomanov et al., 2009)'

#----------------------------------------------------------------------------#
#                   STRUCTURE SOLUTION                                       #
#----------------------------------------------------------------------------#

_atom_sites_solution_primary     dual
_atom_sites_solution_hydrogens   geom

#----------------------------------------------------------------------------#
#                   REFINEMENT INFORMATION                                   #
#----------------------------------------------------------------------------#

_shelx_SHELXL_version_number     2019/2
_refine_ls_structure_factor_coef Fsqd
_refine_ls_matrix_type           full
_refine_ls_weighting_scheme      calc
_refine_ls_weighting_details     
'w=1/[\s^2^(Fo^2^)+(0.0799P)^2^+1.9201P] where P=(Fo^2^+2Fc^2^)/3'
_refine_ls_hydrogen_treatment    constr
_refine_ls_extinction_method     'SHELXL-2019/2 (Sheldrick 2019)'
_refine_ls_extinction_expression Fc^*^=kFc[1+0.001xFc^2^\l^3^/sin(2\q)]^-1/4^
_refine_ls_extinction_coef       0.00046(11)
_refine_ls_number_reflns         10200
_refine_ls_number_parameters     617
_refine_ls_number_restraints     144
_refine_ls_R_factor_all          0.057
_refine_ls_R_factor_gt           0.0531
_refine_ls_wR_factor_ref         0.1506
_refine_ls_wR_factor_gt          0.1477
_refine_ls_goodness_of_fit_ref   1.071
_refine_ls_restrained_S_all      1.078
_refine_ls_shift/su_max          0.001
_refine_ls_shift/su_mean         0
_refine_diff_density_max         0.737
_refine_diff_density_min         -0.998
_refine_diff_density_rms         0.067

#----------------------------------------------------------------------------#
#                   CONSTRAINTS AND RESTRAINTS                               #
#----------------------------------------------------------------------------#

_olex2_refinement_description    
;
1. Fixed Uiso
 At 1.2 times of:
  All C(H) groups, All C(H,H) groups
 At 1.5 times of:
  All C(H,H,H) groups
2. Rigid bond restraints
 C40A, C45A, C44A, C43A, C42A, C41A
 with sigma for 1-2 distances of 0.001 and sigma for 1-3 distances of 0.001
 C40, C45, C44, C43, C42, C41
 with sigma for 1-2 distances of 0.001 and sigma for 1-3 distances of 0.001
 C1, C2, C3, C4, C5, C6
 with sigma for 1-2 distances of 0.001 and sigma for 1-3 distances of 0.001
3. Uiso/Uaniso restraints and constraints
Uanis(C41A) \\sim Ueq, Uanis(C40A) \\sim Ueq, Uanis(C45A) \\sim Ueq,
Uanis(C44A) \\sim Ueq, Uanis(C43A) \\sim Ueq, Uanis(C42A) \\sim Ueq, Uanis(C40)
\\sim Ueq: with sigma of 0.01 and sigma for terminal atoms of 0.02
Uanis(C45) \\sim Ueq, Uanis(C44) \\sim Ueq, Uanis(C43) \\sim Ueq, Uanis(C42)
\\sim Ueq, Uanis(C41) \\sim Ueq: with sigma of 0.01 and sigma for terminal
atoms of 0.02
Uanis(C2) \\sim Ueq, Uanis(C3) \\sim Ueq, Uanis(C1) \\sim Ueq, Uanis(C6) \\sim
Ueq, Uanis(C5) \\sim Ueq, Uanis(C4) \\sim Ueq: with sigma of 0.01 and sigma for
terminal atoms of 0.02
4. Others
 Sof(H33A)=Sof(C45A)=Sof(H45A)=Sof(C44A)=Sof(H44A)=Sof(C43A)=Sof(H43A)=
 Sof(C42A)=Sof(H42A)=Sof(C41A)=Sof(H41A)=Sof(C40A)=1-FVAR(1)
 Sof(H33)=Sof(C40)=Sof(C41)=Sof(H41)=Sof(C45)=Sof(H45)=Sof(C44)=Sof(H44)=
 Sof(C42)=Sof(H42)=Sof(C43)=Sof(H43)=FVAR(1)
5.a Ternary CH refined with riding coordinates:
 C7(H7), C33(H33), C33(H33A)
5.b Aromatic/amide H refined with riding coordinates:
 C32(H32), C25(H25), C21(H21), C19(H19), C28(H28), C39(H39), C47(H47),
 C51(H51), C24(H24), C15(H15), C22(H22), C38(H38), C35(H35), C29(H29), C18(H18),
  C48(H48), C37(H37), C9(H9), C50(H50), C16(H16), C36(H36), C13(H13), C11(H11),
 C17(H17), C31(H31), C6(H6), C30(H30), C12(H12), C41(H41), C10(H10), C2(H2),
 C45(H45), C4(H4), C3(H3), C44(H44), C5(H5), C42(H42), C43(H43), C45A(H45A),
 C44A(H44A), C43A(H43A), C42A(H42A), C41A(H41A)
5.c Idealised Me refined as rotating group:
 C26(H26A,H26B,H26C), C52(H52A,H52B,H52C)
;

#----------------------------------------------------------------------------#
#                   ATOMIC TYPES, COORDINATES AND THERMAL PARAMETERS         #
#----------------------------------------------------------------------------#

loop_
_atom_type_symbol
_atom_type_description
_atom_type_scat_dispersion_real
_atom_type_scat_dispersion_imag
_atom_type_scat_source
C C 0.0181 0.0091 'International Tables Vol C Tables 4.2.6.8 and 6.1.1.4'
H H 0 0 'International Tables Vol C Tables 4.2.6.8 and 6.1.1.4'
N N 0.0311 0.018 'International Tables Vol C Tables 4.2.6.8 and 6.1.1.4'
O O 0.0492 0.0322 'International Tables Vol C Tables 4.2.6.8 and 6.1.1.4'
S S 0.3331 0.5567 'International Tables Vol C Tables 4.2.6.8 and 6.1.1.4'
Zn Zn -1.5491 0.6778 'International Tables Vol C Tables 4.2.6.8 and 6.1.1.4'

loop_
_atom_site_label
_atom_site_type_symbol
_atom_site_fract_x
_atom_site_fract_y
_atom_site_fract_z
_atom_site_U_iso_or_equiv
_atom_site_adp_type
_atom_site_occupancy
_atom_site_site_symmetry_order
_atom_site_calc_flag
_atom_site_refinement_flags_posn
_atom_site_refinement_flags_adp
_atom_site_refinement_flags_occupancy
_atom_site_disorder_assembly
_atom_site_disorder_group
Zn2 Zn 0.66946(3) 0.40609(3) 0.54052(3) 0.04622(12) Uani 1 1 d . . . . .
Zn1 Zn 0.25523(3) 0.58149(3) 0.66019(3) 0.04781(13) Uani 1 1 d . . . . .
S1 S 0.49151(5) 0.56723(5) 0.61940(5) 0.04107(16) Uani 1 1 d . . . . .
S2 S 0.79059(6) 0.18637(6) 0.53341(6) 0.04961(18) Uani 1 1 d . . . . .
O2 O 0.56827(14) 0.46241(15) 0.63780(14) 0.0442(4) Uani 1 1 d . . . . .
O1 O 0.45207(14) 0.60880(15) 0.52382(14) 0.0441(4) Uani 1 1 d . . . . .
O4 O 0.77624(17) 0.26040(17) 0.43603(16) 0.0546(5) Uani 1 1 d . . . . .
O3 O 0.75556(19) 0.09286(18) 0.55291(19) 0.0638(6) Uani 1 1 d . . . . .
N1 N 0.39862(17) 0.56395(19) 0.69478(17) 0.0434(5) Uani 1 1 d . . . . .
N2 N 0.73984(19) 0.25538(18) 0.60220(18) 0.0480(5) Uani 1 1 d . . . . .
C20 C 0.5570(2) 0.6548(2) 0.6294(2) 0.0450(6) Uani 1 1 d . . . . .
C32 C 0.6864(2) 0.6109(2) 0.3871(2) 0.0510(7) Uani 1 1 d . . . . .
H32 H 0.61512 0.624366 0.377751 0.061 Uiso 1 1 calc R U . . .
C25 C 0.5041(3) 0.7624(2) 0.6104(3) 0.0568(8) Uani 1 1 d . . . . .
H25 H 0.436163 0.788766 0.587501 0.068 Uiso 1 1 calc R U . . .
C27 C 0.7388(2) 0.5123(2) 0.4480(2) 0.0475(6) Uani 1 1 d . . . . .
C21 C 0.6563(2) 0.6166(2) 0.6624(2) 0.0497(6) Uani 1 1 d . . . . .
H21 H 0.692224 0.543361 0.674578 0.06 Uiso 1 1 calc R U . . .
C14 C 0.3839(2) 0.4495(2) 0.8636(2) 0.0466(6) Uani 1 1 d . . . . .
C7 C 0.4265(2) 0.5397(2) 0.7954(2) 0.0462(6) Uani 1 1 d . . . . .
H7 H 0.503624 0.512565 0.796109 0.055 Uiso 1 1 calc R U . . .
C46 C 0.9253(2) 0.1402(2) 0.5492(2) 0.0516(7) Uani 1 1 d . . . . .
C19 C 0.4035(2) 0.3542(2) 0.8428(2) 0.0529(7) Uani 1 1 d . . . . .
H19 H 0.439926 0.348017 0.784573 0.063 Uiso 1 1 calc R U . . .
C28 C 0.8409(3) 0.5012(3) 0.4641(2) 0.0571(7) Uani 1 1 d . . . . .
H28 H 0.878017 0.436479 0.507603 0.068 Uiso 1 1 calc R U . . .
C8 C 0.3980(2) 0.6390(2) 0.8254(2) 0.0493(6) Uani 1 1 d . . . . .
C39 C 0.6917(3) 0.2976(3) 0.8300(2) 0.0595(8) Uani 1 1 d . . . . .
H39 H 0.63242 0.270956 0.848949 0.071 Uiso 1 1 calc R U . . .
C34 C 0.7590(3) 0.2717(2) 0.7565(2) 0.0558(7) Uani 1 1 d . . . . .
C47 C 0.9692(3) 0.0357(3) 0.6042(3) 0.0619(8) Uani 1 1 d . . . . .
H47 H 0.92765 -0.012636 0.631091 0.074 Uiso 1 1 calc R U . . .
C33 C 0.7456(3) 0.1974(2) 0.7057(2) 0.0560(8) Uani 1 1 d . . . . .
H33 H 0.810099 0.137161 0.714375 0.067 Uiso 0.647(15) 1 calc R U P A 1
H33A H 0.813412 0.141763 0.711688 0.067 Uiso 0.353(15) 1 calc R U P A 2
C51 C 0.9879(3) 0.2089(3) 0.5067(3) 0.0611(8) Uani 1 1 d . . . . .
H51 H 0.958321 0.279652 0.467521 0.073 Uiso 1 1 calc R U . . .
C24 C 0.5530(3) 0.8302(3) 0.6256(3) 0.0624(8) Uani 1 1 d . . . . .
H24 H 0.517933 0.903807 0.611826 0.075 Uiso 1 1 calc R U . . .
C15 C 0.3318(3) 0.4550(3) 0.9497(2) 0.0596(8) Uani 1 1 d . . . . .
H15 H 0.316925 0.519163 0.965387 0.072 Uiso 1 1 calc R U . . .
C23 C 0.6512(3) 0.7936(3) 0.6601(3) 0.0599(8) Uani 1 1 d . . . . .
C22 C 0.7026(3) 0.6862(3) 0.6773(3) 0.0580(8) Uani 1 1 d . . . . .
H22 H 0.770761 0.660137 0.699706 0.07 Uiso 1 1 calc R U . . .
C38 C 0.7108(3) 0.3622(3) 0.8757(3) 0.0687(9) Uani 1 1 d . . . . .
H38 H 0.663597 0.380471 0.92489 0.082 Uiso 1 1 calc R U . . .
C1 C 0.1307(2) 0.5759(3) 0.7480(2) 0.0585(6) Uani 1 1 d . U . . .
C35 C 0.8445(3) 0.3134(3) 0.7299(3) 0.0671(9) Uani 1 1 d . . . . .
H35 H 0.890238 0.297933 0.678747 0.081 Uiso 1 1 calc R U . . .
C29 C 0.8909(3) 0.5812(3) 0.4189(3) 0.0707(10) Uani 1 1 d . . . . .
H29 H 0.960666 0.570828 0.431473 0.085 Uiso 1 1 calc R U . . .
C40 C 0.6492(8) 0.1451(7) 0.7370(6) 0.0556(16) Uani 0.647(15) 1 d . U P A 1
C18 C 0.3708(3) 0.2690(3) 0.9054(3) 0.0643(8) Uani 1 1 d . . . . .
H18 H 0.384468 0.205074 0.889648 0.077 Uiso 1 1 calc R U . . .
C48 C 1.0740(3) 0.0029(3) 0.6193(3) 0.0691(9) Uani 1 1 d . . . . .
H48 H 1.103546 -0.067832 0.658398 0.083 Uiso 1 1 calc R U . . .
C37 C 0.7973(3) 0.4003(3) 0.8506(3) 0.0729(10) Uani 1 1 d . . . . .
H37 H 0.811022 0.442159 0.883915 0.088 Uiso 1 1 calc R U . . .
C9 C 0.4687(3) 0.6584(3) 0.8700(3) 0.0661(9) Uani 1 1 d . . . . .
H9 H 0.535756 0.610238 0.879802 0.079 Uiso 1 1 calc R U . . .
C50 C 1.0921(3) 0.1747(3) 0.5212(3) 0.0675(9) Uani 1 1 d . . . . .
H50 H 1.134204 0.222041 0.491819 0.081 Uiso 1 1 calc R U . . .
C16 C 0.3009(3) 0.3689(3) 1.0131(3) 0.0689(9) Uani 1 1 d . . . . .
H16 H 0.267271 0.373592 1.072803 0.083 Uiso 1 1 calc R U . . .
C49 C 1.1369(3) 0.0709(3) 0.5787(3) 0.0690(10) Uani 1 1 d . . . . .
C26 C 0.7027(4) 0.8662(3) 0.6816(3) 0.0774(11) Uani 1 1 d . . . . .
H26A H 0.680331 0.938444 0.636621 0.116 Uiso 1 1 calc R U . . .
H26B H 0.778026 0.839223 0.674774 0.116 Uiso 1 1 calc R U . . .
H26C H 0.683113 0.867855 0.747321 0.116 Uiso 1 1 calc R U . . .
C36 C 0.8642(3) 0.3769(3) 0.7762(3) 0.0714(9) Uani 1 1 d . . . . .
H36 H 0.923112 0.404186 0.757207 0.086 Uiso 1 1 calc R U . . .
C13 C 0.3012(3) 0.7098(3) 0.8126(3) 0.0722(10) Uani 1 1 d . . . . .
H13 H 0.250692 0.697329 0.782918 0.087 Uiso 1 1 calc R U . . .
C11 C 0.3479(4) 0.8177(3) 0.8869(3) 0.0744(10) Uani 1 1 d . . . . .
H11 H 0.330619 0.878697 0.907773 0.089 Uiso 1 1 calc R U . . .
C17 C 0.3183(3) 0.2758(3) 0.9909(3) 0.0682(9) Uani 1 1 d . . . . .
H17 H 0.294625 0.217593 1.033609 0.082 Uiso 1 1 calc R U . . .
C31 C 0.7365(3) 0.6896(3) 0.3401(3) 0.0732(10) Uani 1 1 d . . . . .
H31 H 0.700392 0.75456 0.296146 0.088 Uiso 1 1 calc R U . . .
C6 C 0.1194(3) 0.4790(4) 0.8133(3) 0.0750(8) Uani 1 1 d . U . . .
H6 H 0.17124 0.415286 0.812944 0.09 Uiso 1 1 calc R U . . .
C30 C 0.8383(4) 0.6741(4) 0.3568(3) 0.0839(13) Uani 1 1 d . . . . .
H30 H 0.871984 0.728591 0.324729 0.101 Uiso 1 1 calc R U . . .
C12 C 0.2766(4) 0.7993(3) 0.8424(3) 0.0793(12) Uani 1 1 d . . . . .
H12 H 0.209962 0.84811 0.831995 0.095 Uiso 1 1 calc R U . . .
C41 C 0.5674(6) 0.1656(7) 0.6802(7) 0.0620(16) Uani 0.647(15) 1 d . U P A 1
H41 H 0.562505 0.217626 0.618489 0.074 Uiso 0.647(15) 1 calc R U P A 1
C52 C 1.2513(3) 0.0363(4) 0.5949(4) 0.0893(14) Uani 1 1 d . . . . .
H52A H 1.262328 0.044758 0.655263 0.134 Uiso 1 1 calc R U . . .
H52B H 1.286569 0.080398 0.541829 0.134 Uiso 1 1 calc R U . . .
H52C H 1.279304 -0.038726 0.59808 0.134 Uiso 1 1 calc R U . . .
C10 C 0.4438(3) 0.7475(4) 0.9010(3) 0.0805(12) Uani 1 1 d . . . . .
H10 H 0.49359 0.759505 0.93191 0.097 Uiso 1 1 calc R U . . .
C2 C 0.0527(3) 0.6666(4) 0.7497(3) 0.0766(9) Uani 1 1 d . U . . .
H2 H 0.056591 0.733963 0.705752 0.092 Uiso 1 1 calc R U . . .
C45 C 0.6519(7) 0.0712(6) 0.8271(7) 0.0701(18) Uani 0.647(15) 1 d . U P A 1
H45 H 0.707788 0.05634 0.865993 0.084 Uiso 0.647(15) 1 calc R U P A 1
C4 C -0.0378(4) 0.5611(6) 0.8797(4) 0.1066(14) Uani 1 1 d . U . . .
H4 H -0.094553 0.556077 0.925123 0.128 Uiso 1 1 calc R U . . .
C3 C -0.0330(3) 0.6597(5) 0.8166(4) 0.0949(12) Uani 1 1 d . U . . .
H3 H -0.086394 0.722059 0.817978 0.114 Uiso 1 1 calc R U . . .
C44 C 0.5749(9) 0.0171(7) 0.8634(8) 0.078(2) Uani 0.647(15) 1 d . U P A 1
H44 H 0.576058 -0.031299 0.926697 0.094 Uiso 0.647(15) 1 calc R U P A 1
C5 C 0.0367(4) 0.4722(5) 0.8779(4) 0.0997(13) Uani 1 1 d . U . . .
H5 H 0.031952 0.404832 0.921237 0.12 Uiso 1 1 calc R U . . .
C42 C 0.4929(6) 0.1095(6) 0.7143(8) 0.0761(19) Uani 0.647(15) 1 d . U P A 1
H42 H 0.438332 0.12243 0.674545 0.091 Uiso 0.647(15) 1 calc R U P A 1
C43 C 0.4963(7) 0.0374(7) 0.8021(9) 0.084(2) Uani 0.647(15) 1 d . U P A 1
H43 H 0.444713 -0.000316 0.82308 0.101 Uiso 0.647(15) 1 calc R U P A 1
C45A C 0.6889(11) 0.0688(8) 0.8572(8) 0.050(2) Uani 0.353(15) 1 d . U P A 2
H45A H 0.749023 0.058496 0.888867 0.06 Uiso 0.353(15) 1 calc R U P A 2
C44A C 0.6163(12) 0.0130(8) 0.9034(10) 0.063(3) Uani 0.353(15) 1 d . U P A 2
H44A H 0.62487 -0.032096 0.967869 0.076 Uiso 0.353(15) 1 calc R U P A 2
C43A C 0.5291(13) 0.0234(11) 0.8541(14) 0.063(3) Uani 0.353(15) 1 d . U P A 2
H43A H 0.480455 -0.016167 0.884822 0.075 Uiso 0.353(15) 1 calc R U P A 2
C42A C 0.5166(9) 0.0889(10) 0.7652(11) 0.056(3) Uani 0.353(15) 1 d . U P A 2
H42A H 0.458943 0.095064 0.732002 0.068 Uiso 0.353(15) 1 calc R U P A 2
C41A C 0.5883(11) 0.1506(9) 0.7178(10) 0.044(2) Uani 0.353(15) 1 d . U P A 2
H41A H 0.576641 0.198581 0.654573 0.052 Uiso 0.353(15) 1 calc R U P A 2
C40A C 0.6733(10) 0.1406(10) 0.7634(8) 0.036(2) Uani 0.353(15) 1 d . U P A 2

loop_
_atom_site_aniso_label
_atom_site_aniso_U_11
_atom_site_aniso_U_22
_atom_site_aniso_U_33
_atom_site_aniso_U_23
_atom_site_aniso_U_13
_atom_site_aniso_U_12
Zn2 0.0435(2) 0.0432(2) 0.0518(2) -0.02171(16) 0.01056(16) -0.00954(15)
Zn1 0.0419(2) 0.0572(2) 0.0525(2) -0.02708(18) 0.00532(16) -0.01732(17)
S1 0.0348(3) 0.0435(3) 0.0511(3) -0.0254(3) 0.0084(2) -0.0120(2)
S2 0.0458(4) 0.0429(3) 0.0615(4) -0.0264(3) 0.0103(3) -0.0084(3)
O2 0.0408(9) 0.0435(10) 0.0537(10) -0.0267(8) 0.0081(8) -0.0104(8)
O1 0.0367(9) 0.0524(11) 0.0496(10) -0.0240(8) 0.0053(8) -0.0154(8)
O4 0.0519(12) 0.0528(11) 0.0607(12) -0.0298(10) 0.0046(9) -0.0061(9)
O3 0.0615(13) 0.0520(12) 0.0864(17) -0.0367(12) 0.0148(12) -0.0188(10)
N1 0.0360(11) 0.0527(13) 0.0484(12) -0.0263(10) 0.0084(9) -0.0147(9)
N2 0.0461(12) 0.0408(12) 0.0557(13) -0.0220(10) 0.0109(10) -0.0078(10)
C20 0.0405(13) 0.0486(14) 0.0530(15) -0.0266(12) 0.0108(11) -0.0159(11)
C32 0.0527(16) 0.0522(16) 0.0517(16) -0.0215(13) 0.0065(13) -0.0177(13)
C25 0.0501(16) 0.0474(16) 0.080(2) -0.0310(15) 0.0079(15) -0.0152(13)
C27 0.0455(15) 0.0465(14) 0.0573(16) -0.0247(12) 0.0075(12) -0.0171(12)
C21 0.0446(15) 0.0516(15) 0.0635(17) -0.0324(14) 0.0085(13) -0.0170(12)
C14 0.0406(14) 0.0515(15) 0.0505(15) -0.0235(12) 0.0019(11) -0.0096(11)
C7 0.0373(13) 0.0548(16) 0.0523(15) -0.0267(13) 0.0030(11) -0.0120(11)
C46 0.0476(15) 0.0524(16) 0.0562(16) -0.0290(13) 0.0106(13) -0.0077(12)
C19 0.0527(16) 0.0548(16) 0.0526(16) -0.0239(13) 0.0044(13) -0.0118(13)
C28 0.0536(17) 0.0639(19) 0.0622(18) -0.0265(15) 0.0006(14) -0.0218(14)
C8 0.0499(15) 0.0560(16) 0.0505(15) -0.0268(13) 0.0056(12) -0.0185(13)
C39 0.0564(18) 0.0584(18) 0.0522(16) -0.0181(14) 0.0122(14) -0.0049(14)
C34 0.0587(18) 0.0482(15) 0.0490(15) -0.0161(13) 0.0100(13) -0.0027(13)
C47 0.0619(19) 0.0512(17) 0.0639(19) -0.0234(15) 0.0089(15) -0.0019(14)
C33 0.0572(17) 0.0409(14) 0.0575(17) -0.0148(13) 0.0177(14) -0.0054(12)
C51 0.0543(18) 0.0564(18) 0.071(2) -0.0288(16) 0.0093(15) -0.0089(14)
C24 0.064(2) 0.0484(16) 0.082(2) -0.0328(16) 0.0123(17) -0.0185(14)
C15 0.0595(19) 0.0651(19) 0.0601(18) -0.0341(16) 0.0132(15) -0.0160(15)
C23 0.068(2) 0.0583(18) 0.070(2) -0.0357(16) 0.0178(16) -0.0320(16)
C22 0.0511(17) 0.0662(19) 0.071(2) -0.0361(16) 0.0057(14) -0.0238(14)
C38 0.071(2) 0.077(2) 0.0544(18) -0.0332(17) 0.0071(16) -0.0049(18)
C1 0.0450(14) 0.0869(17) 0.0567(16) -0.0397(13) 0.0086(12) -0.0218(12)
C35 0.064(2) 0.072(2) 0.0603(19) -0.0273(17) 0.0170(16) -0.0138(17)
C29 0.065(2) 0.090(3) 0.073(2) -0.023(2) -0.0086(18) -0.044(2)
C40 0.059(4) 0.049(3) 0.059(4) -0.025(3) 0.009(2) -0.010(3)
C18 0.074(2) 0.0518(17) 0.069(2) -0.0237(16) 0.0011(17) -0.0155(16)
C48 0.063(2) 0.066(2) 0.067(2) -0.0273(17) -0.0004(17) 0.0047(17)
C37 0.076(2) 0.079(2) 0.064(2) -0.0335(19) 0.0017(18) -0.013(2)
C9 0.0564(19) 0.077(2) 0.081(2) -0.045(2) 0.0058(17) -0.0218(17)
C50 0.0504(18) 0.081(2) 0.079(2) -0.042(2) 0.0112(16) -0.0149(16)
C16 0.073(2) 0.074(2) 0.0601(19) -0.0274(17) 0.0170(17) -0.0234(18)
C49 0.0571(19) 0.082(2) 0.071(2) -0.045(2) 0.0018(16) -0.0018(18)
C26 0.084(3) 0.070(2) 0.099(3) -0.045(2) 0.008(2) -0.037(2)
C36 0.070(2) 0.080(2) 0.067(2) -0.0292(19) 0.0079(17) -0.0232(19)
C13 0.063(2) 0.073(2) 0.093(3) -0.052(2) -0.0200(19) 0.0004(17)
C11 0.092(3) 0.065(2) 0.083(3) -0.043(2) 0.007(2) -0.027(2)
C17 0.078(2) 0.062(2) 0.0604(19) -0.0133(16) 0.0067(17) -0.0235(17)
C31 0.083(3) 0.060(2) 0.075(2) -0.0080(17) -0.011(2) -0.0289(19)
C6 0.0625(18) 0.0999(17) 0.073(2) -0.0325(16) 0.0095(15) -0.0373(16)
C30 0.091(3) 0.080(3) 0.086(3) -0.002(2) -0.010(2) -0.056(2)
C12 0.080(3) 0.068(2) 0.096(3) -0.047(2) -0.019(2) 0.0028(19)
C41 0.054(3) 0.057(3) 0.077(4) -0.029(3) 0.005(3) -0.013(2)
C52 0.058(2) 0.118(4) 0.092(3) -0.055(3) -0.009(2) 0.003(2)
C10 0.076(3) 0.093(3) 0.106(3) -0.064(3) 0.004(2) -0.036(2)
C2 0.0527(18) 0.1027(18) 0.084(2) -0.0545(17) 0.0065(15) -0.0104(14)
C45 0.068(4) 0.056(3) 0.073(3) -0.012(3) 0.009(3) -0.012(3)
C4 0.076(2) 0.160(3) 0.094(3) -0.059(2) 0.026(2) -0.038(2)
C3 0.0566(19) 0.132(2) 0.104(3) -0.069(2) 0.0164(18) -0.010(2)
C44 0.079(5) 0.052(3) 0.091(4) -0.016(3) 0.017(3) -0.016(4)
C5 0.088(3) 0.126(2) 0.089(3) -0.033(2) 0.030(2) -0.050(2)
C42 0.062(3) 0.073(4) 0.097(4) -0.034(3) 0.012(3) -0.023(3)
C43 0.071(4) 0.068(4) 0.108(5) -0.026(3) 0.019(3) -0.024(3)
C45A 0.065(5) 0.035(4) 0.045(4) -0.003(3) 0.004(3) -0.018(4)
C44A 0.076(6) 0.042(4) 0.063(5) -0.006(4) 0.015(4) -0.025(4)
C43A 0.063(6) 0.042(5) 0.079(6) -0.015(4) 0.020(4) -0.024(5)
C42A 0.048(4) 0.049(5) 0.073(6) -0.022(4) 0.017(3) -0.021(3)
C41A 0.043(5) 0.042(4) 0.049(4) -0.019(3) 0.007(3) -0.016(4)
C40A 0.049(5) 0.025(3) 0.037(4) -0.016(3) 0.004(3) -0.009(3)


#----------------------------------------------------------------------------#
#                   MOLECULAR GEOMETRY                                       #
#----------------------------------------------------------------------------#

_geom_special_details            
;
 All esds (except the esd in the dihedral angle between two l.s. planes)
 are estimated using the full covariance matrix.  The cell esds are taken
 into account individually in the estimation of esds in distances, angles
 and torsion angles; correlations between esds in cell parameters are only
 used when they are defined by crystal symmetry.  An approximate (isotropic)
 treatment of cell esds is used for estimating esds involving l.s. planes.
;
loop_
_geom_bond_atom_site_label_1
_geom_bond_atom_site_label_2
_geom_bond_distance
_geom_bond_site_symmetry_2
_geom_bond_publ_flag
Zn2 Zn1 2.9726(5) 2_666 ?
Zn2 O2 2.0333(18) . ?
Zn2 O1 2.1120(19) 2_666 ?
Zn2 N2 1.965(2) . ?
Zn2 C27 2.003(3) . ?
Zn1 O4 2.122(2) 2_666 ?
Zn1 N1 2.006(2) . ?
Zn1 C27 2.364(3) 2_666 ?
Zn1 C1 1.983(3) . ?
S1 O2 1.4739(19) . ?
S1 O1 1.453(2) . ?
S1 N1 1.561(2) . ?
S1 C20 1.756(3) . ?
S2 O4 1.460(2) . ?
S2 O3 1.434(2) . ?
S2 N2 1.581(2) . ?
S2 C46 1.767(3) . ?
N1 C7 1.494(4) . ?
N2 C33 1.473(4) . ?
C20 C25 1.395(4) . ?
C20 C21 1.385(4) . ?
C32 H32 0.95 . ?
C32 C27 1.397(4) . ?
C32 C31 1.386(5) . ?
C25 H25 0.95 . ?
C25 C24 1.388(5) . ?
C27 C28 1.394(4) . ?
C21 H21 0.95 . ?
C21 C22 1.386(4) . ?
C14 C7 1.523(4) . ?
C14 C19 1.396(4) . ?
C14 C15 1.384(4) . ?
C7 H7 1 . ?
C7 C8 1.512(4) . ?
C46 C47 1.391(5) . ?
C46 C51 1.394(5) . ?
C19 H19 0.95 . ?
C19 C18 1.378(5) . ?
C28 H28 0.95 . ?
C28 C29 1.395(5) . ?
C8 C9 1.374(5) . ?
C8 C13 1.377(5) . ?
C39 H39 0.95 . ?
C39 C34 1.391(4) . ?
C39 C38 1.389(5) . ?
C34 C33 1.529(5) . ?
C34 C35 1.395(5) . ?
C47 H47 0.95 . ?
C47 C48 1.383(5) . ?
C33 H33 1 . ?
C33 H33A 1 . ?
C33 C40 1.616(9) . ?
C33 C40A 1.440(11) . ?
C51 H51 0.95 . ?
C51 C50 1.374(5) . ?
C24 H24 0.95 . ?
C24 C23 1.382(5) . ?
C15 H15 0.95 . ?
C15 C16 1.380(5) . ?
C23 C22 1.390(5) . ?
C23 C26 1.517(5) . ?
C22 H22 0.95 . ?
C38 H38 0.95 . ?
C38 C37 1.379(6) . ?
C1 C6 1.399(6) . ?
C1 C2 1.384(5) . ?
C35 H35 0.95 . ?
C35 C36 1.387(6) . ?
C29 H29 0.95 . ?
C29 C30 1.359(6) . ?
C40 C41 1.393(10) . ?
C40 C45 1.377(9) . ?
C18 H18 0.95 . ?
C18 C17 1.382(5) . ?
C48 H48 0.95 . ?
C48 C49 1.386(6) . ?
C37 H37 0.95 . ?
C37 C36 1.388(5) . ?
C9 H9 0.95 . ?
C9 C10 1.392(5) . ?
C50 H50 0.95 . ?
C50 C49 1.397(6) . ?
C16 H16 0.95 . ?
C16 C17 1.381(5) . ?
C49 C52 1.510(5) . ?
C26 H26A 0.98 . ?
C26 H26B 0.98 . ?
C26 H26C 0.98 . ?
C36 H36 0.95 . ?
C13 H13 0.95 . ?
C13 C12 1.387(5) . ?
C11 H11 0.95 . ?
C11 C12 1.371(6) . ?
C11 C10 1.365(6) . ?
C17 H17 0.95 . ?
C31 H31 0.95 . ?
C31 C30 1.379(6) . ?
C6 H6 0.95 . ?
C6 C5 1.371(6) . ?
C30 H30 0.95 . ?
C12 H12 0.95 . ?
C41 H41 0.95 . ?
C41 C42 1.391(9) . ?
C52 H52A 0.98 . ?
C52 H52B 0.98 . ?
C52 H52C 0.98 . ?
C10 H10 0.95 . ?
C2 H2 0.95 . ?
C2 C3 1.421(6) . ?
C45 H45 0.95 . ?
C45 C44 1.404(11) . ?
C4 H4 0.95 . ?
C4 C3 1.382(8) . ?
C4 C5 1.344(8) . ?
C3 H3 0.95 . ?
C44 H44 0.95 . ?
C44 C43 1.404(13) . ?
C5 H5 0.95 . ?
C42 H42 0.95 . ?
C42 C43 1.342(12) . ?
C43 H43 0.95 . ?
C45A H45A 0.95 . ?
C45A C44A 1.391(14) . ?
C45A C40A 1.410(12) . ?
C44A H44A 0.95 . ?
C44A C43A 1.42(2) . ?
C43A H43A 0.95 . ?
C43A C42A 1.324(19) . ?
C42A H42A 0.95 . ?
C42A C41A 1.436(14) . ?
C41A H41A 0.95 . ?
C41A C40A 1.369(15) . ?

loop_
_geom_angle_atom_site_label_1
_geom_angle_atom_site_label_2
_geom_angle_atom_site_label_3
_geom_angle
_geom_angle_site_symmetry_1
_geom_angle_site_symmetry_3
_geom_angle_publ_flag
O2 Zn2 Zn1 151.49(6) . 2_666 ?
O2 Zn2 O1 91.16(8) . 2_666 ?
O1 Zn2 Zn1 74.28(5) 2_666 2_666 ?
N2 Zn2 Zn1 97.94(7) . 2_666 ?
N2 Zn2 O2 108.98(9) . . ?
N2 Zn2 O1 100.90(9) . 2_666 ?
N2 Zn2 C27 124.42(11) . . ?
C27 Zn2 Zn1 52.44(8) . 2_666 ?
C27 Zn2 O2 114.50(10) . . ?
C27 Zn2 O1 110.84(11) . 2_666 ?
O4 Zn1 Zn2 66.49(6) 2_666 2_666 ?
O4 Zn1 C27 99.68(9) 2_666 2_666 ?
N1 Zn1 Zn2 90.41(6) . 2_666 ?
N1 Zn1 O4 99.79(9) . 2_666 ?
N1 Zn1 C27 110.34(9) . 2_666 ?
C27 Zn1 Zn2 42.18(7) 2_666 2_666 ?
C1 Zn1 Zn2 142.29(10) . 2_666 ?
C1 Zn1 O4 105.59(13) . 2_666 ?
C1 Zn1 N1 127.08(12) . . ?
C1 Zn1 C27 110.04(12) . 2_666 ?
O2 S1 N1 111.59(12) . . ?
O2 S1 C20 105.77(13) . . ?
O1 S1 O2 113.32(11) . . ?
O1 S1 N1 109.01(12) . . ?
O1 S1 C20 107.79(13) . . ?
N1 S1 C20 109.18(12) . . ?
O4 S2 N2 105.85(13) . . ?
O4 S2 C46 106.74(14) . . ?
O3 S2 O4 115.27(15) . . ?
O3 S2 N2 114.41(14) . . ?
O3 S2 C46 105.89(15) . . ?
N2 S2 C46 108.30(14) . . ?
S1 O2 Zn2 127.04(12) . . ?
S1 O1 Zn2 135.57(12) . 2_666 ?
S2 O4 Zn1 150.16(13) . 2_666 ?
S1 N1 Zn1 122.43(14) . . ?
C7 N1 Zn1 122.84(17) . . ?
C7 N1 S1 114.62(18) . . ?
S2 N2 Zn2 116.57(15) . . ?
C33 N2 Zn2 127.42(18) . . ?
C33 N2 S2 115.90(19) . . ?
C25 C20 S1 118.5(2) . . ?
C21 C20 S1 120.7(2) . . ?
C21 C20 C25 120.7(3) . . ?
C27 C32 H32 119.3 . . ?
C31 C32 H32 119.3 . . ?
C31 C32 C27 121.3(3) . . ?
C20 C25 H25 120.7 . . ?
C24 C25 C20 118.5(3) . . ?
C24 C25 H25 120.7 . . ?
Zn2 C27 Zn1 85.38(10) . 2_666 ?
C32 C27 Zn2 124.4(2) . . ?
C32 C27 Zn1 94.56(19) . 2_666 ?
C28 C27 Zn2 116.9(2) . . ?
C28 C27 Zn1 106.8(2) . 2_666 ?
C28 C27 C32 116.2(3) . . ?
C20 C21 H21 120.3 . . ?
C20 C21 C22 119.3(3) . . ?
C22 C21 H21 120.3 . . ?
C19 C14 C7 119.6(3) . . ?
C15 C14 C7 122.6(3) . . ?
C15 C14 C19 117.7(3) . . ?
N1 C7 C14 110.9(2) . . ?
N1 C7 H7 106.5 . . ?
N1 C7 C8 111.8(2) . . ?
C14 C7 H7 106.5 . . ?
C8 C7 C14 114.1(2) . . ?
C8 C7 H7 106.5 . . ?
C47 C46 S2 120.4(3) . . ?
C47 C46 C51 119.8(3) . . ?
C51 C46 S2 119.9(3) . . ?
C14 C19 H19 119.4 . . ?
C18 C19 C14 121.1(3) . . ?
C18 C19 H19 119.4 . . ?
C27 C28 H28 118.7 . . ?
C27 C28 C29 122.7(3) . . ?
C29 C28 H28 118.7 . . ?
C9 C8 C7 119.7(3) . . ?
C9 C8 C13 118.2(3) . . ?
C13 C8 C7 122.0(3) . . ?
C34 C39 H39 119.9 . . ?
C38 C39 H39 119.9 . . ?
C38 C39 C34 120.3(4) . . ?
C39 C34 C33 123.3(3) . . ?
C39 C34 C35 118.2(3) . . ?
C35 C34 C33 118.5(3) . . ?
C46 C47 H47 120.4 . . ?
C48 C47 C46 119.3(4) . . ?
C48 C47 H47 120.4 . . ?
N2 C33 C34 108.4(2) . . ?
N2 C33 H33 107 . . ?
N2 C33 H33A 104.4 . . ?
N2 C33 C40 107.1(4) . . ?
C34 C33 H33 107 . . ?
C34 C33 H33A 104.4 . . ?
C34 C33 C40 119.7(4) . . ?
C40 C33 H33 107 . . ?
C40A C33 N2 125.7(6) . . ?
C40A C33 C34 107.6(6) . . ?
C40A C33 H33A 104.4 . . ?
C46 C51 H51 119.9 . . ?
C50 C51 C46 120.2(3) . . ?
C50 C51 H51 119.9 . . ?
C25 C24 H24 119.1 . . ?
C23 C24 C25 121.9(3) . . ?
C23 C24 H24 119.1 . . ?
C14 C15 H15 119.5 . . ?
C16 C15 C14 121.0(3) . . ?
C16 C15 H15 119.5 . . ?
C24 C23 C22 118.4(3) . . ?
C24 C23 C26 122.0(3) . . ?
C22 C23 C26 119.6(4) . . ?
C21 C22 C23 121.2(3) . . ?
C21 C22 H22 119.4 . . ?
C23 C22 H22 119.4 . . ?
C39 C38 H38 119.5 . . ?
C37 C38 C39 120.9(3) . . ?
C37 C38 H38 119.5 . . ?
C6 C1 Zn1 120.8(3) . . ?
C2 C1 Zn1 122.2(3) . . ?
C2 C1 C6 116.9(4) . . ?
C34 C35 H35 119.2 . . ?
C36 C35 C34 121.6(3) . . ?
C36 C35 H35 119.2 . . ?
C28 C29 H29 120.4 . . ?
C30 C29 C28 119.1(3) . . ?
C30 C29 H29 120.4 . . ?
C41 C40 C33 125.8(6) . . ?
C45 C40 C33 115.7(7) . . ?
C45 C40 C41 118.4(8) . . ?
C19 C18 H18 119.7 . . ?
C19 C18 C17 120.5(3) . . ?
C17 C18 H18 119.7 . . ?
C47 C48 H48 119.2 . . ?
C47 C48 C49 121.5(4) . . ?
C49 C48 H48 119.2 . . ?
C38 C37 H37 120.2 . . ?
C38 C37 C36 119.5(4) . . ?
C36 C37 H37 120.2 . . ?
C8 C9 H9 119.4 . . ?
C8 C9 C10 121.1(4) . . ?
C10 C9 H9 119.4 . . ?
C51 C50 H50 119.7 . . ?
C51 C50 C49 120.7(4) . . ?
C49 C50 H50 119.7 . . ?
C15 C16 H16 119.6 . . ?
C15 C16 C17 120.8(3) . . ?
C17 C16 H16 119.6 . . ?
C48 C49 C50 118.5(3) . . ?
C48 C49 C52 122.1(4) . . ?
C50 C49 C52 119.4(4) . . ?
C23 C26 H26A 109.5 . . ?
C23 C26 H26B 109.5 . . ?
C23 C26 H26C 109.5 . . ?
H26A C26 H26B 109.5 . . ?
H26A C26 H26C 109.5 . . ?
H26B C26 H26C 109.5 . . ?
C35 C36 C37 119.5(4) . . ?
C35 C36 H36 120.3 . . ?
C37 C36 H36 120.3 . . ?
C8 C13 H13 119.6 . . ?
C8 C13 C12 120.7(4) . . ?
C12 C13 H13 119.6 . . ?
C12 C11 H11 120.3 . . ?
C10 C11 H11 120.3 . . ?
C10 C11 C12 119.4(3) . . ?
C18 C17 H17 120.6 . . ?
C16 C17 C18 118.7(3) . . ?
C16 C17 H17 120.6 . . ?
C32 C31 H31 119.9 . . ?
C30 C31 C32 120.3(4) . . ?
C30 C31 H31 119.9 . . ?
C1 C6 H6 118.7 . . ?
C5 C6 C1 122.7(5) . . ?
C5 C6 H6 118.7 . . ?
C29 C30 C31 120.3(3) . . ?
C29 C30 H30 119.8 . . ?
C31 C30 H30 119.8 . . ?
C13 C12 H12 119.7 . . ?
C11 C12 C13 120.5(4) . . ?
C11 C12 H12 119.7 . . ?
C40 C41 H41 120.2 . . ?
C42 C41 C40 119.6(7) . . ?
C42 C41 H41 120.2 . . ?
C49 C52 H52A 109.5 . . ?
C49 C52 H52B 109.5 . . ?
C49 C52 H52C 109.5 . . ?
H52A C52 H52B 109.5 . . ?
H52A C52 H52C 109.5 . . ?
H52B C52 H52C 109.5 . . ?
C9 C10 H10 120 . . ?
C11 C10 C9 120.0(4) . . ?
C11 C10 H10 120 . . ?
C1 C2 H2 119.8 . . ?
C1 C2 C3 120.5(5) . . ?
C3 C2 H2 119.8 . . ?
C40 C45 H45 118.9 . . ?
C40 C45 C44 122.3(9) . . ?
C44 C45 H45 118.9 . . ?
C3 C4 H4 119.5 . . ?
C5 C4 H4 119.5 . . ?
C5 C4 C3 121.0(5) . . ?
C2 C3 H3 120.5 . . ?
C4 C3 C2 119.1(5) . . ?
C4 C3 H3 120.5 . . ?
C45 C44 H44 121.4 . . ?
C43 C44 C45 117.2(8) . . ?
C43 C44 H44 121.4 . . ?
C6 C5 H5 120.1 . . ?
C4 C5 C6 119.8(5) . . ?
C4 C5 H5 120.1 . . ?
C41 C42 H42 119.2 . . ?
C43 C42 C41 121.6(8) . . ?
C43 C42 H42 119.2 . . ?
C44 C43 H43 119.6 . . ?
C42 C43 C44 120.8(8) . . ?
C42 C43 H43 119.6 . . ?
C44A C45A H45A 119.9 . . ?
C44A C45A C40A 120.1(11) . . ?
C40A C45A H45A 119.9 . . ?
C45A C44A H44A 119.9 . . ?
C45A C44A C43A 120.1(11) . . ?
C43A C44A H44A 119.9 . . ?
C44A C43A H43A 120.4 . . ?
C42A C43A C44A 119.3(11) . . ?
C42A C43A H43A 120.4 . . ?
C43A C42A H42A 119.3 . . ?
C43A C42A C41A 121.4(12) . . ?
C41A C42A H42A 119.3 . . ?
C42A C41A H41A 119.9 . . ?
C40A C41A C42A 120.2(10) . . ?
C40A C41A H41A 119.9 . . ?
C45A C40A C33 125.4(9) . . ?
C41A C40A C33 115.4(8) . . ?
C41A C40A C45A 118.8(9) . . ?

loop_
_geom_torsion_atom_site_label_1
_geom_torsion_atom_site_label_2
_geom_torsion_atom_site_label_3
_geom_torsion_atom_site_label_4
_geom_torsion
_geom_torsion_site_symmetry_1
_geom_torsion_site_symmetry_2
_geom_torsion_site_symmetry_3
_geom_torsion_site_symmetry_4
_geom_torsion_publ_flag
Zn2 N2 C33 C34 -38.9(4) . . . . ?
Zn2 N2 C33 C40 91.5(4) . . . . ?
Zn2 N2 C33 C40A 90.2(7) . . . . ?
Zn2 C27 C28 C29 -165.8(3) . . . . ?
Zn1 N1 C7 C14 47.0(3) . . . . ?
Zn1 N1 C7 C8 -81.6(3) . . . . ?
Zn1 C27 C28 C29 100.8(3) 2_666 . . . ?
Zn1 C1 C6 C5 177.3(4) . . . . ?
Zn1 C1 C2 C3 -177.2(3) . . . . ?
S1 N1 C7 C14 -129.2(2) . . . . ?
S1 N1 C7 C8 102.2(2) . . . . ?
S1 C20 C25 C24 175.0(3) . . . . ?
S1 C20 C21 C22 -174.5(2) . . . . ?
S2 N2 C33 C34 145.0(2) . . . . ?
S2 N2 C33 C40 -84.6(4) . . . . ?
S2 N2 C33 C40A -85.9(7) . . . . ?
S2 C46 C47 C48 -176.9(3) . . . . ?
S2 C46 C51 C50 177.8(3) . . . . ?
O2 S1 O1 Zn2 87.22(17) . . . 2_666 ?
O2 S1 N1 Zn1 -112.62(16) . . . . ?
O2 S1 N1 C7 63.6(2) . . . . ?
O2 S1 C20 C25 176.7(2) . . . . ?
O2 S1 C20 C21 -8.1(3) . . . . ?
O1 S1 O2 Zn2 30.89(18) . . . . ?
O1 S1 N1 Zn1 13.30(19) . . . . ?
O1 S1 N1 C7 -170.49(18) . . . . ?
O1 S1 C20 C25 55.1(3) . . . . ?
O1 S1 C20 C21 -129.6(2) . . . . ?
O4 S2 N2 Zn2 3.99(19) . . . . ?
O4 S2 N2 C33 -179.5(2) . . . . ?
O4 S2 C46 C47 -144.6(3) . . . . ?
O4 S2 C46 C51 35.8(3) . . . . ?
O3 S2 O4 Zn1 146.1(3) . . . 2_666 ?
O3 S2 N2 Zn2 -124.05(17) . . . . ?
O3 S2 N2 C33 52.5(3) . . . . ?
O3 S2 C46 C47 -21.3(3) . . . . ?
O3 S2 C46 C51 159.1(3) . . . . ?
N1 S1 O2 Zn2 154.40(13) . . . . ?
N1 S1 O1 Zn2 -37.69(19) . . . 2_666 ?
N1 S1 C20 C25 -63.1(3) . . . . ?
N1 S1 C20 C21 112.1(2) . . . . ?
N1 C7 C8 C9 -132.6(3) . . . . ?
N1 C7 C8 C13 49.8(4) . . . . ?
N2 S2 O4 Zn1 18.6(3) . . . 2_666 ?
N2 S2 C46 C47 101.9(3) . . . . ?
N2 S2 C46 C51 -77.8(3) . . . . ?
N2 C33 C40 C41 -9.4(10) . . . . ?
N2 C33 C40 C45 168.3(6) . . . . ?
N2 C33 C40A C45A 167.1(9) . . . . ?
N2 C33 C40A C41A -5.8(15) . . . . ?
C20 S1 O2 Zn2 -86.99(16) . . . . ?
C20 S1 O1 Zn2 -156.09(16) . . . 2_666 ?
C20 S1 N1 Zn1 130.82(16) . . . . ?
C20 S1 N1 C7 -53.0(2) . . . . ?
C20 C25 C24 C23 -1.0(5) . . . . ?
C20 C21 C22 C23 0.2(5) . . . . ?
C32 C27 C28 C29 -3.1(5) . . . . ?
C32 C31 C30 C29 0.5(7) . . . . ?
C25 C20 C21 C22 0.7(5) . . . . ?
C25 C24 C23 C22 1.8(5) . . . . ?
C25 C24 C23 C26 -176.8(4) . . . . ?
C27 C32 C31 C30 -3.7(6) . . . . ?
C27 C28 C29 C30 0.2(6) . . . . ?
C21 C20 C25 C24 -0.3(5) . . . . ?
C14 C7 C8 C9 100.5(3) . . . . ?
C14 C7 C8 C13 -77.2(4) . . . . ?
C14 C19 C18 C17 -0.5(6) . . . . ?
C14 C15 C16 C17 -2.2(6) . . . . ?
C7 C14 C19 C18 176.6(3) . . . . ?
C7 C14 C15 C16 -175.1(3) . . . . ?
C7 C8 C9 C10 -178.1(4) . . . . ?
C7 C8 C13 C12 178.8(4) . . . . ?
C46 S2 O4 Zn1 -96.6(3) . . . 2_666 ?
C46 S2 N2 Zn2 118.14(17) . . . . ?
C46 S2 N2 C33 -65.3(3) . . . . ?
C46 C47 C48 C49 -1.8(5) . . . . ?
C46 C51 C50 C49 -0.1(5) . . . . ?
C19 C14 C7 N1 51.5(3) . . . . ?
C19 C14 C7 C8 178.9(3) . . . . ?
C19 C14 C15 C16 0.5(5) . . . . ?
C19 C18 C17 C16 -1.1(6) . . . . ?
C28 C29 C30 C31 1.2(7) . . . . ?
C8 C9 C10 C11 -0.3(7) . . . . ?
C8 C13 C12 C11 -1.2(7) . . . . ?
C39 C34 C33 N2 123.2(3) . . . . ?
C39 C34 C33 C40 0.0(6) . . . . ?
C39 C34 C33 C40A -15.4(7) . . . . ?
C39 C34 C35 C36 1.6(5) . . . . ?
C39 C38 C37 C36 2.4(6) . . . . ?
C34 C39 C38 C37 -1.2(6) . . . . ?
C34 C33 C40 C41 114.3(8) . . . . ?
C34 C33 C40 C45 -67.9(8) . . . . ?
C34 C33 C40A C45A -63.4(13) . . . . ?
C34 C33 C40A C41A 123.6(11) . . . . ?
C34 C35 C36 C37 -0.4(6) . . . . ?
C47 C46 C51 C50 -1.9(5) . . . . ?
C47 C48 C49 C50 -0.1(5) . . . . ?
C47 C48 C49 C52 179.8(4) . . . . ?
C33 C34 C35 C36 -176.7(3) . . . . ?
C33 C40 C41 C42 175.9(7) . . . . ?
C33 C40 C45 C44 -178.4(7) . . . . ?
C51 C46 C47 C48 2.8(5) . . . . ?
C51 C50 C49 C48 1.1(5) . . . . ?
C51 C50 C49 C52 -178.8(4) . . . . ?
C24 C23 C22 C21 -1.4(5) . . . . ?
C15 C14 C7 N1 -132.9(3) . . . . ?
C15 C14 C7 C8 -5.5(4) . . . . ?
C15 C14 C19 C18 0.8(5) . . . . ?
C15 C16 C17 C18 2.4(6) . . . . ?
C38 C39 C34 C33 177.4(3) . . . . ?
C38 C39 C34 C35 -0.8(5) . . . . ?
C38 C37 C36 C35 -1.6(6) . . . . ?
C1 C6 C5 C4 0.2(8) . . . . ?
C1 C2 C3 C4 -0.3(7) . . . . ?
C35 C34 C33 N2 -58.6(4) . . . . ?
C35 C34 C33 C40 178.3(5) . . . . ?
C35 C34 C33 C40A 162.8(6) . . . . ?
C40 C41 C42 C43 1.7(12) . . . . ?
C40 C45 C44 C43 2.9(13) . . . . ?
C9 C8 C13 C12 1.1(6) . . . . ?
C26 C23 C22 C21 177.3(3) . . . . ?
C13 C8 C9 C10 -0.4(6) . . . . ?
C31 C32 C27 Zn2 166.1(3) . . . . ?
C31 C32 C27 Zn1 -106.4(3) . . . 2_666 ?
C31 C32 C27 C28 4.8(5) . . . . ?
C6 C1 C2 C3 1.2(6) . . . . ?
C12 C11 C10 C9 0.2(7) . . . . ?
C41 C40 C45 C44 -0.5(13) . . . . ?
C41 C42 C43 C44 0.8(13) . . . . ?
C10 C11 C12 C13 0.5(7) . . . . ?
C2 C1 C6 C5 -1.1(6) . . . . ?
C45 C40 C41 C42 -1.8(13) . . . . ?
C45 C44 C43 C42 -3.0(13) . . . . ?
C3 C4 C5 C6 0.7(9) . . . . ?
C5 C4 C3 C2 -0.7(8) . . . . ?
C45A C44A C43A C42A -2(2) . . . . ?
C44A C45A C40A C33 -175.5(11) . . . . ?
C44A C45A C40A C41A -2.8(19) . . . . ?
C44A C43A C42A C41A -1(2) . . . . ?
C43A C42A C41A C40A 1.8(19) . . . . ?
C42A C41A C40A C33 173.5(9) . . . . ?
C42A C41A C40A C45A 0(2) . . . . ?
C40A C45A C44A C43A 3.7(19) . . . . ?

#----------------------------------------------------------------------------#
#                   SQUEEZE                                                  #
#----------------------------------------------------------------------------#

_smtbx_masks_special_details     ?
loop_
_smtbx_masks_void_nr
_smtbx_masks_void_average_x
_smtbx_masks_void_average_y
_smtbx_masks_void_average_z
_smtbx_masks_void_volume
_smtbx_masks_void_count_electrons
_smtbx_masks_void_content
1 0.000 0.000 0.000 376.3 88.7 ?
2 0.070 0.415 0.374 13.8 0.0 ?
3 -0.070 0.585 0.626 13.8 0.0 ?

_smtbx_masks_void_probe_radius   1.2
_smtbx_masks_void_truncation_radius 1.2

#----------------------------------------------------------------------------#
#                   SHELX RES FILE                                           #
#----------------------------------------------------------------------------#

_shelx_res_file                  
;
TITL 22eh167_tk-137_a.res in P-1
    22eh167_tk-137.res
    created by SHELXL-2019/2 at 12:39:54 on 20-Mar-2023
REM Old TITL 22EH167_TK-137 in P-1
REM SHELXT solution in P-1: R1 0.157, Rweak 0.008, Alpha 0.056
REM <I/s> 0.000 for 0 systematic absences, Orientation as input
REM Formula found by SHELXT: C53 N5 O6 S2 Zn2
CELL 1.54184 13.5602 13.8377 14.8499 70.109 81.732 72.621
ZERR 1 0.0003 0.0003 0.0002 0.002 0.002 0.002
LATT 1
SFAC C H N O S Zn
UNIT 104 92 4 8 4 4
ISOR 0.01 0.02 C41A C40A C45A C44A C43A C42A C40
DELU 0.001 0.001 C40A C45A C44A C43A C42A C41A
DELU 0.001 0.001 C40 C45 C44 C43 C42 C41
ISOR 0.01 0.02 C45 C44 C43 C42 C41
ISOR 0.01 0.02 C2 C3 C1 C6 C5 C4
DELU 0.001 0.001 C1 C2 C3 C4 C5 C6

L.S. 40
PLAN  17
SIZE 0.033 0.075 0.157
TEMP -100
CONF
BOND
list 4
MORE -1
ABIN
BOND $H
fmap 2
ACTA
SHEL 999.99 0.8
REM <olex2.extras>
REM <HklSrc "%.\\22EH167_TK-137_A1.hkl">
REM </olex2.extras>

WGHT    0.079900    1.920100
EXTI    0.000455
FVAR       2.62366   0.64668
ZN2   6    0.669456    0.406090    0.540516    11.00000    0.04348    0.04319 =
         0.05185   -0.02171    0.01056   -0.00954
ZN1   6    0.255229    0.581492    0.660193    11.00000    0.04194    0.05716 =
         0.05254   -0.02708    0.00532   -0.01732
S1    5    0.491505    0.567235    0.619400    11.00000    0.03478    0.04345 =
         0.05109   -0.02541    0.00839   -0.01199
S2    5    0.790590    0.186367    0.533407    11.00000    0.04580    0.04292 =
         0.06154   -0.02639    0.01027   -0.00841
O2    4    0.568270    0.462410    0.637802    11.00000    0.04075    0.04347 =
         0.05372   -0.02675    0.00809   -0.01038
O1    4    0.452072    0.608796    0.523823    11.00000    0.03672    0.05239 =
         0.04965   -0.02400    0.00533   -0.01542
O4    4    0.776244    0.260400    0.436031    11.00000    0.05194    0.05277 =
         0.06068   -0.02977    0.00458   -0.00608
O3    4    0.755564    0.092864    0.552908    11.00000    0.06153    0.05201 =
         0.08636   -0.03669    0.01478   -0.01885
N1    3    0.398624    0.563951    0.694776    11.00000    0.03600    0.05266 =
         0.04842   -0.02633    0.00838   -0.01466
N2    3    0.739841    0.255378    0.602196    11.00000    0.04611    0.04077 =
         0.05571   -0.02204    0.01087   -0.00776
C20   1    0.557039    0.654762    0.629434    11.00000    0.04049    0.04862 =
         0.05304   -0.02660    0.01082   -0.01587
C32   1    0.686424    0.610932    0.387116    11.00000    0.05269    0.05225 =
         0.05173   -0.02153    0.00651   -0.01771
AFIX  43
H32   2    0.615120    0.624366    0.377751    11.00000   -1.20000
AFIX   0
C25   1    0.504122    0.762425    0.610368    11.00000    0.05010    0.04743 =
         0.07953   -0.03098    0.00788   -0.01524
AFIX  43
H25   2    0.436163    0.788766    0.587501    11.00000   -1.20000
AFIX   0
C27   1    0.738762    0.512288    0.447990    11.00000    0.04554    0.04654 =
         0.05726   -0.02466    0.00747   -0.01706
C21   1    0.656267    0.616584    0.662355    11.00000    0.04463    0.05162 =
         0.06352   -0.03236    0.00848   -0.01699
AFIX  43
H21   2    0.692224    0.543361    0.674578    11.00000   -1.20000
AFIX   0
C14   1    0.383943    0.449537    0.863621    11.00000    0.04062    0.05145 =
         0.05053   -0.02353    0.00188   -0.00957
C7    1    0.426529    0.539694    0.795377    11.00000    0.03732    0.05482 =
         0.05231   -0.02669    0.00301   -0.01197
AFIX  13
H7    2    0.503624    0.512565    0.796109    11.00000   -1.20000
AFIX   0
C46   1    0.925297    0.140159    0.549178    11.00000    0.04756    0.05242 =
         0.05621   -0.02901    0.01060   -0.00773
C19   1    0.403482    0.354219    0.842841    11.00000    0.05274    0.05478 =
         0.05263   -0.02385    0.00441   -0.01182
AFIX  43
H19   2    0.439926    0.348017    0.784573    11.00000   -1.20000
AFIX   0
C28   1    0.840908    0.501158    0.464109    11.00000    0.05356    0.06390 =
         0.06216   -0.02653    0.00060   -0.02178
AFIX  43
H28   2    0.878017    0.436479    0.507603    11.00000   -1.20000
AFIX   0
C8    1    0.397972    0.639040    0.825368    11.00000    0.04992    0.05604 =
         0.05048   -0.02681    0.00563   -0.01852
C39   1    0.691703    0.297579    0.829966    11.00000    0.05644    0.05839 =
         0.05219   -0.01805    0.01219   -0.00486
AFIX  43
H39   2    0.632420    0.270956    0.848949    11.00000   -1.20000
AFIX   0
C34   1    0.759019    0.271651    0.756511    11.00000    0.05870    0.04818 =
         0.04902   -0.01614    0.01000   -0.00273
C47   1    0.969184    0.035690    0.604182    11.00000    0.06193    0.05121 =
         0.06388   -0.02337    0.00887   -0.00189
AFIX  43
H47   2    0.927650   -0.012636    0.631091    11.00000   -1.20000
AFIX   0
C33   1    0.745609    0.197400    0.705657    11.00000    0.05725    0.04088 =
         0.05751   -0.01485    0.01773   -0.00535
PART 1
AFIX  13
H33   2    0.810099    0.137161    0.714375    21.00000   -1.20000
AFIX  13
PART 2
H33A  2    0.813412    0.141763    0.711688   -21.00000   -1.20000
AFIX   0
PART 0
C51   1    0.987870    0.208892    0.506666    11.00000    0.05427    0.05644 =
         0.07147   -0.02883    0.00931   -0.00891
AFIX  43
H51   2    0.958321    0.279652    0.467521    11.00000   -1.20000
AFIX   0
C24   1    0.552995    0.830193    0.625561    11.00000    0.06400    0.04843 =
         0.08178   -0.03278    0.01226   -0.01846
AFIX  43
H24   2    0.517933    0.903807    0.611826    11.00000   -1.20000
AFIX   0
C15   1    0.331753    0.455045    0.949700    11.00000    0.05946    0.06509 =
         0.06014   -0.03414    0.01315   -0.01601
AFIX  43
H15   2    0.316925    0.519163    0.965387    11.00000   -1.20000
AFIX   0
C23   1    0.651221    0.793580    0.660104    11.00000    0.06780    0.05830 =
         0.06960   -0.03573    0.01782   -0.03200
C22   1    0.702610    0.686240    0.677297    11.00000    0.05115    0.06623 =
         0.07105   -0.03607    0.00567   -0.02375
AFIX  43
H22   2    0.770761    0.660137    0.699706    11.00000   -1.20000
AFIX   0
C38   1    0.710795    0.362211    0.875656    11.00000    0.07089    0.07726 =
         0.05443   -0.03317    0.00707   -0.00492
AFIX  43
H38   2    0.663597    0.380471    0.924890    11.00000   -1.20000
AFIX   0
C1    1    0.130716    0.575871    0.748011    11.00000    0.04499    0.08685 =
         0.05670   -0.03972    0.00864   -0.02185
C35   1    0.844482    0.313383    0.729859    11.00000    0.06429    0.07230 =
         0.06032   -0.02728    0.01705   -0.01378
AFIX  43
H35   2    0.890238    0.297933    0.678747    11.00000   -1.20000
AFIX   0
C29   1    0.890868    0.581168    0.418948    11.00000    0.06496    0.08970 =
         0.07275   -0.02270   -0.00861   -0.04354
AFIX  43
H29   2    0.960666    0.570828    0.431473    11.00000   -1.20000
AFIX   0
PART 1
C40   1    0.649205    0.145051    0.736990    21.00000    0.05870    0.04933 =
         0.05905   -0.02544    0.00857   -0.01046
PART 0
C18   1    0.370799    0.269013    0.905414    11.00000    0.07358    0.05182 =
         0.06899   -0.02369    0.00110   -0.01548
AFIX  43
H18   2    0.384468    0.205074    0.889648    11.00000   -1.20000
AFIX   0
C48   1    1.073968    0.002931    0.619276    11.00000    0.06294    0.06588 =
         0.06735   -0.02733   -0.00041    0.00475
AFIX  43
H48   2    1.103546   -0.067832    0.658398    11.00000   -1.20000
AFIX   0
C37   1    0.797322    0.400256    0.850552    11.00000    0.07647    0.07931 =
         0.06445   -0.03349    0.00173   -0.01280
AFIX  43
H37   2    0.811022    0.442159    0.883915    11.00000   -1.20000
AFIX   0
C9    1    0.468706    0.658438    0.869958    11.00000    0.05640    0.07727 =
         0.08056   -0.04505    0.00579   -0.02176
AFIX  43
H9    2    0.535756    0.610238    0.879802    11.00000   -1.20000
AFIX   0
C50   1    1.092115    0.174691    0.521164    11.00000    0.05041    0.08056 =
         0.07892   -0.04244    0.01118   -0.01486
AFIX  43
H50   2    1.134204    0.222041    0.491819    11.00000   -1.20000
AFIX   0
C16   1    0.300888    0.368855    1.013143    11.00000    0.07344    0.07417 =
         0.06008   -0.02741    0.01697   -0.02336
AFIX  43
H16   2    0.267271    0.373592    1.072803    11.00000   -1.20000
AFIX   0
C49   1    1.136860    0.070934    0.578654    11.00000    0.05707    0.08225 =
         0.07123   -0.04497    0.00179   -0.00180
C26   1    0.702732    0.866203    0.681608    11.00000    0.08438    0.07029 =
         0.09907   -0.04470    0.00832   -0.03695
AFIX 137
H26A  2    0.680331    0.938444    0.636621    11.00000   -1.50000
H26B  2    0.778026    0.839223    0.674774    11.00000   -1.50000
H26C  2    0.683113    0.867855    0.747321    11.00000   -1.50000
AFIX   0
C36   1    0.864238    0.376886    0.776199    11.00000    0.06963    0.08049 =
         0.06723   -0.02921    0.00795   -0.02319
AFIX  43
H36   2    0.923112    0.404186    0.757207    11.00000   -1.20000
AFIX   0
C13   1    0.301211    0.709847    0.812557    11.00000    0.06330    0.07319 =
         0.09298   -0.05179   -0.01996    0.00038
AFIX  43
H13   2    0.250692    0.697329    0.782918    11.00000   -1.20000
AFIX   0
C11   1    0.347855    0.817689    0.886915    11.00000    0.09200    0.06468 =
         0.08261   -0.04258    0.00735   -0.02698
AFIX  43
H11   2    0.330619    0.878697    0.907773    11.00000   -1.20000
AFIX   0
C17   1    0.318298    0.275816    0.990917    11.00000    0.07784    0.06182 =
         0.06042   -0.01329    0.00673   -0.02351
AFIX  43
H17   2    0.294625    0.217593    1.033609    11.00000   -1.20000
AFIX   0
C31   1    0.736453    0.689632    0.340086    11.00000    0.08279    0.06039 =
         0.07477   -0.00800   -0.01115   -0.02891
AFIX  43
H31   2    0.700392    0.754560    0.296146    11.00000   -1.20000
AFIX   0
C6    1    0.119447    0.478973    0.813334    11.00000    0.06253    0.09991 =
         0.07333   -0.03251    0.00946   -0.03731
AFIX  43
H6    2    0.171240    0.415286    0.812944    11.00000   -1.20000
AFIX   0
C30   1    0.838346    0.674080    0.356809    11.00000    0.09077    0.08011 =
         0.08595   -0.00193   -0.00979   -0.05576
AFIX  43
H30   2    0.871984    0.728591    0.324729    11.00000   -1.20000
AFIX   0
C12   1    0.276647    0.799263    0.842436    11.00000    0.08047    0.06809 =
         0.09568   -0.04748   -0.01864    0.00278
AFIX  43
H12   2    0.209962    0.848110    0.831995    11.00000   -1.20000
AFIX   0
PART 1
C41   1    0.567381    0.165580    0.680189    21.00000    0.05403    0.05712 =
         0.07670   -0.02880    0.00536   -0.01252
AFIX  43
H41   2    0.562505    0.217626    0.618489    21.00000   -1.20000
AFIX   0
PART 0
C52   1    1.251312    0.036301    0.594881    11.00000    0.05821    0.11842 =
         0.09238   -0.05505   -0.00943    0.00254
AFIX 137
H52A  2    1.262328    0.044758    0.655263    11.00000   -1.50000
H52B  2    1.286569    0.080398    0.541829    11.00000   -1.50000
H52C  2    1.279304   -0.038726    0.598080    11.00000   -1.50000
AFIX   0
C10   1    0.443798    0.747526    0.900962    11.00000    0.07552    0.09294 =
         0.10610   -0.06442    0.00410   -0.03582
AFIX  43
H10   2    0.493590    0.759505    0.931910    11.00000   -1.20000
AFIX   0
C2    1    0.052742    0.666606    0.749675    11.00000    0.05270    0.10272 =
         0.08419   -0.05448    0.00647   -0.01037
AFIX  43
H2    2    0.056591    0.733963    0.705752    11.00000   -1.20000
AFIX   0
PART 1
C45   1    0.651915    0.071184    0.827070    21.00000    0.06817    0.05579 =
         0.07260   -0.01234    0.00903   -0.01156
AFIX  43
H45   2    0.707788    0.056340    0.865993    21.00000   -1.20000
AFIX   0
PART 0
C4    1   -0.037787    0.561110    0.879736    11.00000    0.07589    0.15984 =
         0.09401   -0.05853    0.02551   -0.03821
AFIX  43
H4    2   -0.094553    0.556077    0.925123    11.00000   -1.20000
AFIX   0
C3    1   -0.033050    0.659725    0.816630    11.00000    0.05663    0.13163 =
         0.10444   -0.06856    0.01641   -0.01010
AFIX  43
H3    2   -0.086394    0.722059    0.817978    11.00000   -1.20000
AFIX   0
PART 1
C44   1    0.574933    0.017059    0.863356    21.00000    0.07880    0.05193 =
         0.09148   -0.01628    0.01719   -0.01647
AFIX  43
H44   2    0.576058   -0.031299    0.926697    21.00000   -1.20000
AFIX   0
PART 0
C5    1    0.036665    0.472190    0.877911    11.00000    0.08792    0.12597 =
         0.08902   -0.03348    0.02956   -0.05035
AFIX  43
H5    2    0.031952    0.404832    0.921237    11.00000   -1.20000
AFIX   0
PART 1
C42   1    0.492889    0.109461    0.714314    21.00000    0.06159    0.07311 =
         0.09730   -0.03351    0.01196   -0.02308
AFIX  43
H42   2    0.438332    0.122430    0.674545    21.00000   -1.20000
AFIX   0
C43   1    0.496251    0.037402    0.802116    21.00000    0.07110    0.06830 =
         0.10768   -0.02629    0.01941   -0.02389
AFIX  43
H43   2    0.444713   -0.000316    0.823080    21.00000   -1.20000
AFIX   0
PART 2
C45A  1    0.688857    0.068801    0.857188   -21.00000    0.06465    0.03517 =
         0.04467   -0.00347    0.00372   -0.01752
AFIX  43
H45A  2    0.749023    0.058496    0.888867   -21.00000   -1.20000
AFIX   0
C44A  1    0.616276    0.013023    0.903370   -21.00000    0.07554    0.04244 =
         0.06315   -0.00621    0.01452   -0.02509
AFIX  43
H44A  2    0.624870   -0.032096    0.967869   -21.00000   -1.20000
AFIX   0
C43A  1    0.529105    0.023424    0.854147   -21.00000    0.06347    0.04152 =
         0.07886   -0.01505    0.02038   -0.02426
AFIX  43
H43A  2    0.480455   -0.016167    0.884822   -21.00000   -1.20000
AFIX   0
C42A  1    0.516571    0.088859    0.765173   -21.00000    0.04848    0.04891 =
         0.07301   -0.02221    0.01684   -0.02076
AFIX  43
H42A  2    0.458943    0.095064    0.732002   -21.00000   -1.20000
AFIX   0
C41A  1    0.588258    0.150629    0.717785   -21.00000    0.04307    0.04227 =
         0.04888   -0.01911    0.00750   -0.01582
AFIX  43
H41A  2    0.576641    0.198581    0.654573   -21.00000   -1.20000
AFIX   0
C40A  1    0.673301    0.140636    0.763413   -21.00000    0.04881    0.02546 =
         0.03728   -0.01560    0.00379   -0.00915
HKLF 4


REM  22eh167_tk-137_a.res in P-1
REM wR2 = 0.1506, GooF = S = 1.071, Restrained GooF = 1.078 for all data
REM R1 = 0.0531 for 9000 Fo > 4sig(Fo) and 0.0570 for all 10200 data
REM 617 parameters refined using 144 restraints

END

WGHT      0.0799      1.9195

REM Highest difference peak  0.737,  deepest hole -0.998,  1-sigma level  0.067
Q1    1   0.6170  0.4209  0.4964  11.00000  0.05    0.74
Q2    1   0.2558  0.5134  0.6975  11.00000  0.05    0.70
Q3    1   0.2979  0.5611  0.7184  11.00000  0.05    0.63
Q4    1   0.1939  0.5941  0.6152  11.00000  0.05    0.56
Q5    1   0.7257  0.4058  0.5601  11.00000  0.05    0.54
Q6    1   0.6808  0.3236  0.5705  11.00000  0.05    0.47
Q7    1   0.0847  0.5252  0.6905  11.00000  0.05    0.34
Q8    1   0.7478  0.1983  0.4873  11.00000  0.05    0.34
Q9    1  -0.0341  0.7373  0.7782  11.00000  0.05    0.34
Q10   1   0.5055  0.4782  0.5917  11.00000  0.05    0.33
Q11   1   0.7212  0.3184  0.3994  11.00000  0.05    0.33
Q12   1   0.7559  0.1207  0.4987  11.00000  0.05    0.32
Q13   1   0.4982  0.4904  0.6548  11.00000  0.05    0.31
Q14   1   0.6877  0.3403  0.3995  11.00000  0.05    0.31
Q15   1   0.0132  0.5403  0.8611  11.00000  0.05    0.30
Q16   1   0.8864  0.1471  0.5344  11.00000  0.05    0.29
Q17   1   0.9384  0.1017  0.5739  11.00000  0.05    0.28
;
_shelx_res_checksum              81132

#----------------------------------------------------------------------------#
#                   SHELX HKL AND FAB FILE                                   #
#----------------------------------------------------------------------------#

_shelx_hkl_file                  
;
   0   0  -1 167157. 6216.96   4
   0   0   1 152126. 6202.22   6
   0   0   1 152354. 6184.63   7
   0   0   1 154494. 6183.09   9
   0   0   2 3554.17 161.460   7
   0   0  -2 3579.44 203.884   6
   0   0   2 3337.60 153.115   8
   0   0  -2 3770.36 229.759   4
   0   0  -2 3656.52 158.115   9
   0   0  -3 9928.00 485.098   6
   0   0   3 10234.2 416.560   8
   0   0   3 9884.44 428.723   7
   0   0   3 9992.09 432.385  18
   0   0  -3 10274.8 438.105  21
   0   0  -3 9316.40 428.308  22
   0   0   4 78104.3 3093.68  23
   0   0  -4 74506.9 3093.02  21
   0   0  -4 74701.2 3085.72  22
   0   0   4 73950.3 3156.42   6
   0   0  -4 73252.5 3150.38   6
   0   0   4 75721.0 3066.58   8
   0   0   4 76714.8 3089.41  18
   0   0  -4 80840.4 3104.74  29
   0   0   5 1692.28 77.3633   8
   0   0   5 1536.60 201.921   6
   0   0  -5 1356.35 119.352  15
   0   0   5 646.152 77.1960  26
   0   0   5 887.145 99.7049  24
   0   0  -5 787.914 95.9711  22
   0   0   5 779.083 99.2817  23
   0   0  -5 1012.50 106.232  21
   0   0  -5 547.404 89.5017  31
   0   0   5 1049.05 101.605  18
   0   0  -5 626.379 95.8422  29
   0   0  -5 629.516 86.0826  30
   0   0   6 38109.2 1512.85   6
   0   0  -6 36639.2 1397.86  15
   0   0   6 34586.1 1346.50  12
   0   0  -6 33282.0 1342.07  16
   0   0   6 30395.3 1360.80  26
   0   0   6 31908.6 1382.50  24
   0   0  -6 34342.7 1389.24  21
   0   0   6 32364.0 1384.70  23
   0   0  -6 31026.0 1373.31  22
   0   0  -6 29842.7 1380.75  31
   0   0   6 33915.8 1382.61  18
   0   0  -6 30332.6 1370.18  30
   0   0  -6 31550.4 1396.81  29
   0   0   7 14.4221 31.3013  12
   0   0  -7-17.3900 100.288  15
   0   0  -7 14.9052 27.9205  16
   0   0   7 89.5730 78.4020  18
   0   0   7 3.81899 79.1874  24
   0   0   7 53.8042 76.9158  23
   0   0  -7 57.4455 88.1634  21
   0   0  -7 8.56725 81.2154  31
   0   0   7-28.7428 170.150   6
   0   0  -7 69.9099 90.1581  29
   0   0  -7-21.1334 74.3693  30
   0   0   8 935.167 226.601   6
   0   0   8 830.196 75.6119  12
   0   0  -8 1275.58 160.585  15
   0   0   8 1144.06 134.020  24
   0   0  -8 1091.90 138.277  21
   0   0   8 1108.27 142.855  23
   0   0  -8 1174.40 142.624  31
   0   0   8 844.201 127.122  18
   0   0  -8 1162.19 124.844  30
   0   0  -8 1179.97 156.875  29
   0   0   9 6990.79 544.667   6
   0   0   9 6822.50 398.956  24
   0   0  -9 7358.90 422.592  31
   0   0  -9 7521.95 427.458  15
   0   0   9 7254.28 420.868  23
   0   0  -9 7628.00 418.360  21
   0   0   9 7142.38 424.932  20
   0   0  -9 7169.19 391.616  30
   0   0  -9 7827.28 448.713  29
   0   0   9 7206.91 413.650  18
   0   0 -10 11041.2 590.132  31
   0   0 -10 11343.0 470.098  36
   0   0 -10 12014.4 477.362  63
   0   0 -10 9422.29 537.565  30
   0   0 -10 10789.8 608.919  29
   0   0 -10 10909.9 474.083  52
   0   0  10 9599.13 568.532  18
   0   0  10 12560.8 484.171  47
   0   0  10 9157.84 546.932  24
   0   0 -10 10890.7 471.809  41
   0   0 -10 9636.22 576.757  15
   0   0  10 8314.00 686.830   6
   0   0  10 10234.0 581.466  23
   0   0 -10 9659.69 569.003  21
   0   0  10 10309.5 590.950  20
   0   0 -11 4985.17 228.988  36
   0   0 -11 4345.41 224.607  35
   0   0 -11 5196.92 237.217  63
   0   0 -11 4691.73 346.309  31
   0   0  11 5338.60 245.633  69
   0   0 -11 5593.35 238.847  66
   0   0 -11 3715.30 284.178  30
   0   0 -11 4956.17 378.597  29
   0   0  11 4056.91 345.089  17
   0   0  11 3920.21 326.920  18
   0   0 -11 5209.24 238.580  52
   0   0  11 5026.76 242.697  47
   0   0  11 5020.42 232.483  45
   0   0  11 4763.80 228.744  46
   0   0 -11 4983.18 234.037  41
   0   0 -11 4139.19 336.562  15
   0   0  11 4337.44 347.110  20
   0   0 -11 4275.74 325.434  21
   0   0  11 4180.92 337.509  23
   0   0  11 3679.10 303.559  24
   0   0 -12 1315.47 99.1423  35
   0   0 -12 1694.32 105.526  36
   0   0 -12 2388.45 125.831  63
   0   0 -12 1513.97 206.076  31
   0   0  12 2131.36 129.929  69
   0   0 -12 2212.81 117.661  66
   0   0 -12 1262.56 213.110  29
   0   0  12 1249.94 203.684  17
   0   0  12 918.581 178.829  18
   0   0 -12 1932.21 119.258  52
   0   0  12 1825.42 122.158  47
   0   0  12 1741.74 109.136  46
   0   0  12 1807.11 112.172  45
   0   0 -12 1758.26 112.128  41
   0   0 -12 866.237 186.532  15
   0   0 -12 785.189 458.454  14
   0   0 -12 1194.41 181.121  21
   0   0  12 1191.13 196.212  23
   0   0  12 1450.57 212.118  20
   0   0  12 1036.80 161.047  24
   0   0 -13 1944.64 113.296  66
   0   0  13 2014.90 130.602  69
   0   0  13 1461.47 109.303  34
   0   0 -13 1832.46 215.975  31
   0   0  13 1462.33 218.509  17
   0   0 -13 2066.75 125.567  52
   0   0 -13 2165.37 124.209  63
   0   0 -13 1456.90 226.052  29
   0   0  13 1812.33 125.651  47
   0   0  13 1868.53 114.438  45
   0   0  13 1649.40 108.911  46
   0   0 -13 1925.53 116.183  41
   0   0 -13 1219.43 179.054  21
   0   0  13 1100.78 199.914  23
   0   0  13 1502.40 218.023  20
   0   0 -13 1114.17 201.663  15
   0   0 -13 1291.53 452.481  14
   0   0 -13 1436.02 98.9709  35
   0   0 -14 2462.76 113.079  63
   0   0  14 2134.28 241.126  17
   0   0  14 2386.11 100.910  46
   0   0 -14 2909.31 114.298  41
   0   0  14 2398.59 103.736  39
   0   0  14 2463.74 252.473  20
   0   0  14 1853.39 224.583  23
   0   0 -14 2938.03 270.734  29
   0   0  14 2330.11 100.171  34
   0   0  14 2632.51 124.109  47
   0   0  14 2445.11 120.085  69
   0   0  14 2533.54 127.049  67
   0   0 -14 2859.77 124.412  52
   0   0  15 1078.06 80.6130  39
   0   0 -15 1251.59 87.2456  41
   0   0 -15 1411.52 99.4562  52
   0   0  15 1164.61 94.8858  67
   0   0  15 1225.99 101.708  69
   0   0 -15 1116.18 188.663  29
   0   0  15 1233.50 97.9027  47
   0   0 -15 1049.16 86.2592  63
   0   0 -16 240.861 54.2224  52
   0   0  16 246.169 53.1775  47
   0   0 -16 187.811 39.1283  41
   0   0 -16 133.330 39.1385  63
   0   0  16 127.580 52.9322  69
   0   0  16 165.062 47.2756  67
   0   0  17-27.2136 36.3795  47
   0   0  17 15.2056 27.8231  67
   0   0  17 17.6800 39.6749  69
   0   0 -17-5.52309 36.6153  59
   0   1 -17 106.110 31.9395  59
   0  -1  17 42.1800 32.1939  47
   0  -1  16 3.16142 32.6853  67
   0   1 -16 16.8307 32.4710  41
   0  -1  16-31.3006 44.5078  47
   0   1 -16 15.1747 42.4044  59
   0   1 -16-0.86963 33.3958  63
   0   1 -15 402.730 136.404  29
   0  -1  15 423.975 53.4620  46
   0   1 -15 561.848 57.8752  41
   0   1 -15 393.991 57.1583  63
   0  -1  15 496.102 70.8307  47
   0   1 -15 522.173 66.2608  59
   0  -1  15 321.565 58.7495  67
   0   1 -14 159.902 129.149  29
   0  -1  14-8.25231 111.171  20
   0  -1  14 42.5211 117.312  23
   0  -1  14-6.05607 51.5439  47
   0  -1  14-18.6870 47.0111  46
   0  -1  14 23.8403 47.0139  45
   0  -1  14 26.8015 34.5965  39
   0   1 -14 16.1249 47.0901  41
   0   1 -14 13.8572 50.2174  63
   0   1 -14-39.4431 56.9628  59
   0  -1  14 19.6481 48.6540  67
   0   1 -13 12.1461 55.0835  59
   0  -1  13 51.5389 107.573  18
   0  -1  13-26.9446 122.169  17
   0  -1  13-43.8219 124.763  20
   0  -1  13-45.3841 133.629  23
   0   1 -13 60.8462 128.415  29
   0  -1  13 62.6799 53.6117  47
   0  -1  13 27.2190 47.3972  46
   0  -1  13 60.8625 50.0953  45
   0   1 -13 37.5482 49.5736  41
   0  -1  13 58.5324 38.5479  39
   0   1 -13 13.3555 49.9017  63
   0   1 -13 33.6267 109.909  31
   0  -1  13 12.9012 37.8857  34
   0   1 -13 443.833 360.770  14
   0   1 -13 24.6728 110.260  15
   0   1 -12 2462.13 138.319  63
   0  -1  12 1898.56 124.045  34
   0   1 -12 2640.08 255.367  31
   0   1 -12 2305.05 125.931  36
   0   1 -12 1730.47 115.668  35
   0   1 -12 2511.63 140.925  59
   0   1 -12 2373.45 271.606  29
   0  -1  12 2071.54 239.032  17
   0  -1  12 1498.24 226.826  18
   0  -1  12 2257.45 144.219  47
   0  -1  12 2113.91 129.154  46
   0  -1  12 2369.80 134.840  45
   0   1 -12 2352.71 135.004  41
   0   1 -12 2109.05 522.976  14
   0   1 -12 2070.19 233.990  15
   0   1 -12 1708.69 200.291  21
   0  -1  12 1776.26 237.673  23
   0  -1  12 1998.21 235.729  20
   0   1 -12 2359.84 127.433  66
   0   1 -11 3641.81 192.446  63
   0   1 -11 4498.24 327.453  31
   0   1 -11 3969.05 187.320  36
   0   1 -11 3289.28 179.989  35
   0   1 -11 3838.42 197.493  59
   0   1 -11 4658.80 350.933  29
   0  -1  11 4573.95 333.328  17
   0  -1  11 3644.44 311.210  18
   0  -1  11 3744.80 200.025  47
   0  -1  11 3725.44 190.133  45
   0  -1  11 3556.13 187.056  46
   0   1 -11 3736.39 191.566  41
   0   1 -11 4452.12 320.342  15
   0   1 -11 3401.94 185.601  66
   0   1 -11 4134.77 295.466  21
   0  -1  11 3915.75 322.013  23
   0  -1  11 4713.55 330.412  20
   0  -1  10 13543.1 876.073   6
   0   1 -10 13132.7 597.217  63
   0   1 -10 13323.7 600.238  59
   0  -1  10 16455.3 752.240  17
   0  -1  10 14875.3 730.005  18
   0   1 -10 14521.6 594.765  36
   0  -1  10 14364.2 605.358  47
   0  -1  10 13958.3 596.165  45
   0  -1  10 13701.7 595.034  46
   0   1 -10 14419.8 599.286  41
   0   1 -10 14655.3 708.090  21
   0  -1  10 14741.4 739.184  23
   0  -1  10 16487.7 746.484  20
   0   1 -10 16233.9 773.291  29
   0   1 -10 12239.7 655.354  30
   0  -1  10 12612.4 670.532  24
   0   1 -10 15082.8 735.651  31
   0   1 -10 15200.6 731.212  15
   0  -1   9 15949.1 715.785  17
   0  -1   9 14841.8 699.673  18
   0   1  -9 14623.7 702.763  31
   0   1  -9 14729.3 699.640  15
   0   1  -9 14808.5 684.177  21
   0  -1   9 14825.8 704.424  20
   0  -1   9 14412.2 702.265  23
   0   1  -9 12269.0 763.703   3
   0  -1   9 13188.0 831.621   6
   0  -1   9 13319.4 655.793  24
   0   1  -9 14166.5 720.982  29
   0   1  -9 12434.1 643.614  30
   0   1  -9 13215.9 578.933  36
   0   1  -8 128.552 102.558  15
   0   1  -8-18.8883 89.9823  22
   0  -1   8 86.9679 78.5370  24
   0   1  -8 14.7642 89.3509  21
   0  -1   8 16.7826 95.4026  23
   0   1  -8 154.663 152.371   3
   0  -1   8-35.7944 177.079   6
   0   1  -8 22.5708 89.5869  31
   0  -1   8 21.4274 68.0503  26
   0   1  -8 96.8287 75.7595  30
   0   1  -8-38.4080 108.831  29
   0  -1   8 43.0751 96.7027  20
   0  -1   8 180.763 110.285  17
   0  -1   8 47.9662 95.4569  18
   0   1  -7 2765.79 181.946  16
   0  -1   7 3016.84 171.472  12
   0   1  -7 4651.98 265.770  15
   0  -1   7 4316.56 263.054  23
   0  -1   7 4355.81 263.382  20
   0   1  -7 4162.10 246.538  21
   0   1  -7 4283.00 249.174  22
   0  -1   7 3814.30 350.077   6
   0   1  -7 4368.83 259.831  31
   0  -1   7 3929.18 233.033  26
   0  -1   7 4278.76 240.135  24
   0   1  -7 3965.54 231.331  30
   0  -1   7 4286.36 263.066  17
   0  -1   7 4080.49 252.063  18
   0   1  -6 325.319 96.9909  15
   0   1  -6 200.133 84.5024  21
   0  -1   6 234.863 94.3164  23
   0  -1   6 183.457 76.8200  24
   0   1  -6 291.350 87.1131  22
   0  -1   6 84.8322 158.425   6
   0  -1   6 336.439 38.7541   5
   0   1  -6 204.174 86.6484  31
   0  -1   6 272.381 75.8269  26
   0   1  -6 247.194 71.4705  30
   0  -1   6 323.256 99.6369  17
   0  -1   6 266.407 92.5593  18
   0  -1   6 231.985 92.3640  20
   0   1  -5 36654.4 1397.13  15
   0  -1   5 36880.4 1401.36  23
   0   1  -5 34650.4 1385.36  22
   0   1  -5 34774.9 1391.92  21
   0  -1   5 28302.9 1337.95   5
   0  -1   5 31045.2 1336.75   8
   0  -1   5 33681.9 1482.91   6
   0   1  -5 36666.9 1401.36  31
   0  -1   5 35631.5 1383.42  26
   0  -1   5 33956.2 1381.43  24
   0   1  -5 32644.6 1380.96  30
   0  -1   5 35631.7 1400.44  20
   0  -1   5 35820.2 1395.37  18
   0  -1   5 36825.1 1399.72  17
   0   1  -4 43786.5 1752.03  15
   0  -1   4 43554.8 1826.60   6
   0   1  -4 41427.3 1722.88   9
   0  -1   4 40311.5 1708.75   8
   0  -1   4 43774.6 1738.69  25
   0  -1   4 42895.5 1741.39  26
   0   1  -4 41817.6 1750.78  31
   0  -1   4 42417.8 1749.81  18
   0  -1   4 45211.0 1753.82  17
   0  -1   4 44863.9 1754.23  20
   0   1  -4 41792.9 1743.05  22
   0  -1   4 43150.2 1752.90  23
   0   1  -4 42076.8 1748.92  21
   0   1  -3 4350.69 199.382   9
   0  -1   3 4072.30 184.285   2
   0  -1   3 3896.47 185.262   5
   0   1  -3 4552.38 289.257   6
   0   1  -3 4589.79 206.026   7
   0   1  -3 4733.96 218.707  22
   0   1  -3 4577.59 221.341  21
   0  -1   3 4938.63 218.130  26
   0   1  -3 4819.03 223.981  15
   0  -1   3 4816.58 224.847  17
   0  -1   3 4906.76 227.142  20
   0   1  -2 4685.48 263.495   6
   0  -1   2 4592.43 189.814   5
   0   1  -2 4906.02 204.723   7
   0   1  -2 4620.44 217.981  15
   0  -1   2 4476.15 215.399  17
   0   1  -2 3995.46 211.924  22
   0  -1   1 23323.2 950.992  17
   0  -1   1 23553.7 980.026   6
   0  -1   0 164068. 6703.10  14
   0   1   0 178464. 6735.44   3
   0  -1  -1 38465.4 1635.12  14
   0   1   1 41073.7 1639.60   3
   0   1   1 39023.9 1622.01   4
   0  -1  -1 40871.7 1614.36   8
   0   1   2 10670.7 433.740  17
   0  -1  -2 9943.33 423.360  16
   0  -1  -2 10136.9 429.140   8
   0   1   2 10721.6 468.040   4
   0  -1  -2 10080.6 460.025   3
   0   1   3 1591.41 105.858  17
   0  -1  -3 1371.78 82.7678  16
   0   1   3 1594.29 93.8696  12
   0   1   3 1666.84 171.746   4
   0   1   3 1601.26 92.7175   8
   0   1   4 10968.3 470.714  12
   0  -1  -4 10888.4 461.293  16
   0  -1  -4 10979.1 485.978  21
   0   1   4 11819.6 479.211  23
   0  -1  -4 10190.7 444.319   2
   0   1   4 11606.0 577.698   4
   0   1   4 11801.9 560.437   6
   0   1   4 11451.9 469.363   8
   0   1   4 11312.1 490.958  24
   0  -1  -4 11386.3 492.172  29
   0   1   4 11263.2 474.380  18
   0   1   5 60378.0 2534.21  12
   0  -1  -5 60703.6 2523.67  16
   0  -1  -5 63204.2 2558.36  21
   0   1   5 63236.8 2549.88  23
   0   1   5 62241.0 2532.42   8
   0   1   5 64448.5 2644.48   6
   0  -1  -5 65554.6 2685.11   4
   0  -1  -5 62837.6 2553.85  31
   0   1   5 60942.9 2561.53  24
   0  -1  -5 63918.6 2566.63  29
   0  -1  -5 62825.9 2551.82  30
   0   1   5 63710.4 2544.73  18
   0   1   5 62890.3 2561.40  17
   0   1   5 63021.4 2562.55  20
   0   1   6 92421.8 3879.20  12
   0  -1  -6 92193.8 3864.77  16
   0   1   6 100953. 3920.31  20
   0   1   6 96629.2 3903.92  23
   0  -1  -6 98550.5 3914.57  21
   0   1   6 98032.5 4018.92   6
   0  -1  -6 98959.6 4066.89   4
   0  -1  -6 94884.9 3906.86  31
   0   1   6 92241.3 3915.35  24
   0  -1  -6 98714.8 3925.69  29
   0  -1  -6 101015. 3905.89  30
   0   1   6 97364.7 3917.20  17
   0   1   6 96581.6 3898.07  18
   0   1   7 14857.2 662.490  12
   0  -1  -7 15198.9 642.244  16
   0  -1  -7 15886.0 711.660  15
   0  -1  -7 15481.5 707.766  21
   0   1   7 15537.1 710.402  20
   0   1   7 15529.6 697.032  23
   0  -1  -7 16396.1 884.563   4
   0   1   7 16251.9 825.595   6
   0  -1  -7 15297.3 699.955  31
   0  -1  -7 13448.6 668.241  32
   0   1   7 15788.0 708.279  24
   0  -1  -7 15588.0 718.000  29
   0  -1  -7 14754.5 689.745  30
   0   1   7 15723.8 690.058  18
   0   1   7 16358.8 715.924  17
   0   1   8 115.907 98.0874  24
   0  -1  -8 9.85074 96.7588  21
   0   1   8 18.1004 83.4544  23
   0   1   8-11.0458 170.990   6
   0  -1  -8 153.545 212.070   4
   0  -1  -8 67.1278 79.3557  30
   0  -1  -8 74.0089 99.9739  29
   0  -1  -8 62.5758 86.2060  31
   0  -1  -8 12.9986 53.0200  32
   0  -1  -8 30.8520 108.785  15
   0   1   8 20.5678 42.2309  12
   0   1   8 4.17168 79.0996  18
   0   1   8 5.05896 105.970  20
   0   1   8 45.8389 108.177  17
   0   1   9 460.193 117.309  24
   0  -1  -9 356.102 114.767  21
   0   1   9 568.935 119.823  23
   0   1   9 440.030 210.046   6
   0  -1  -9 666.769 140.938  29
   0  -1  -9 611.789 107.852  30
   0  -1  -9 525.420 116.630  31
   0   1   9 486.914 112.676  18
   0   1   9 550.544 137.966  17
   0  -1  -9 607.174 139.783  15
   0   1  10 820.822 120.503  19
   0   1  10 1108.99 176.176  17
   0   1  10 1074.25 152.006  18
   0  -1 -10 1262.39 170.894  31
   0   1  10 1113.82 262.877   6
   0   1  10 1061.54 155.704  24
   0  -1 -10 1198.98 175.149  15
   0   1  10 1115.20 158.106  23
   0  -1 -10 963.402 155.604  21
   0  -1 -10 1360.73 187.286  29
   0  -1 -10 1280.58 145.472  30
   0  -1 -10 1327.81 82.5098  36
   0  -1 -10 1258.97 81.6426  35
   0  -1 -11 22.7031 81.3092  30
   0  -1 -11 17.9262 124.889  29
   0   1  11 243.689 55.8619  69
   0  -1 -11 110.846 111.960  31
   0  -1 -11 253.435 50.8888  63
   0  -1 -11 321.350 56.4723  66
   0   1  11 53.1606 90.9616  18
   0  -1 -11 136.842 48.0714  52
   0   1  11 137.038 47.4414  47
   0   1  11-33.0026 200.815   6
   0  -1 -11 105.373 43.4010  41
   0  -1 -11-43.7192 112.913  21
   0   1  11 14.2542 107.575  23
   0   1  11 6.67625 104.609  24
   0  -1 -11-39.6444 113.960  15
   0  -1 -11 57.9072 41.9018  35
   0  -1 -11 120.591 42.6756  36
   0   1  12 87.0141 95.7728  18
   0   1  12-4.08159 46.0621  47
   0  -1 -12-17.2160 48.3869  52
   0  -1 -12 2.80410 40.7858  35
   0  -1 -12 18.7668 43.4542  41
   0  -1 -12-395.540 403.911  14
   0  -1 -12 96.3808 128.990  15
   0  -1 -12 7.97362 106.897  31
   0  -1 -12 91.4773 47.8655  66
   0  -1 -12 43.1706 47.1513  63
   0  -1 -12 29.5056 128.580  29
   0   1  12 68.4368 53.1028  69
   0   1  12 7.84667 113.145  23
   0  -1 -12-38.9341 109.878  21
   0   1  12 42.3902 101.443  24
   0   1  13 275.471 59.3584  69
   0   1  13 89.2803 52.3061  34
   0  -1 -13 183.100 56.2332  63
   0  -1 -13 300.410 53.6858  66
   0  -1 -13 30.8394 128.134  29
   0   1  13 179.880 59.9048  47
   0  -1 -13 135.001 58.2720  52
   0   1  13 112.900 101.044  24
   0  -1 -13 128.076 49.1368  41
   0   1  13-8.24638 110.701  23
   0  -1 -13 123.789 105.392  21
   0  -1 -13 27.6687 361.761  14
   0  -1 -13-45.4483 127.248  15
   0  -1 -13 74.8002 41.6494  35
   0  -1 -14 1602.47 111.901  52
   0  -1 -14 1369.27 216.214  29
   0   1  14 1150.98 96.3729  34
   0  -1 -14 1250.38 84.6284  35
   0  -1 -14 1487.85 100.112  41
   0   1  14 1363.02 99.6124  39
   0   1  14 1464.81 111.610  69
   0   1  14 1483.16 114.194  67
   0  -1 -14 1434.73 97.2266  66
   0   1  14 1213.27 200.694  20
   0   1  14 1420.07 111.040  47
   0  -1 -14 1626.55 108.309  63
   0  -1 -14 1039.66 161.183  21
   0   1  15 749.199 79.3375  47
   0  -1 -15 689.200 66.9766  41
   0   1  15 618.055 65.3490  39
   0   1  15 824.232 84.8633  69
   0   1  15 830.844 85.8886  67
   0   1  15 408.728 143.343  20
   0  -1 -15 825.753 81.0220  52
   0   1  15 516.350 62.1708  34
   0  -1 -15 522.643 160.099  29
   0  -1 -15 737.324 72.0558  63
   0  -1 -16 57.9674 39.8385  63
   0   1  16 61.8114 48.4871  47
   0  -1 -16 93.1790 50.7772  52
   0   1  16 119.997 49.9858  67
   0   1  16 72.0108 51.2517  69
   0  -1 -16 48.7644 36.5406  41
   0   1  16 61.2685 34.8489  39
   0   1  17 194.594 42.7922  47
   0  -1 -17 257.811 47.8142  52
   0   1  17 197.020 45.9390  67
   0   1  17 220.938 49.8820  69
   0  -1 -18 9.04997 26.6066  52
   0   1  18 49.2192 26.5248  69
   0  -2  16 23.9017 40.5486  47
   0   2 -16 28.6630 27.3167  63
   0   2 -16 24.4697 37.1923  59
   0  -2  16 22.7389 39.0349  69
   0   2 -16 33.0432 28.1201  41
   0   2 -15-3.48272 38.7474  41
   0   2 -15-2.42166 40.2849  63
   0  -2  15 36.2977 40.1185  45
   0  -2  15 33.8337 38.7492  46
   0   2 -15 31.0398 43.3718  59
   0  -2  15 7.67928 49.2728  69
   0  -2  15 44.7293 48.8858  47
   0  -2  14 222.816 60.8217  47
   0  -2  14 268.798 56.3120  45
   0  -2  14 254.172 56.7645  46
   0   2 -14 196.688 51.8484  41
   0   2 -14 286.267 56.6750  63
   0   2 -14 189.390 112.944  31
   0   2 -14 295.458 59.7438  59
   0  -2  14 235.706 52.5343  67
   0  -2  14 309.155 60.5679  69
   0  -2  14 100.093 117.597  23
   0  -2  13 541.381 73.6532  47
   0  -2  13 518.968 67.9083  46
   0  -2  13 475.228 69.0981  45
   0   2 -13 637.924 71.2825  41
   0   2 -13 537.552 72.3872  59
   0   2 -13 503.265 66.9407  63
   0   2 -13 543.284 148.114  31
   0  -2  13 405.389 142.265  18
   0  -2  13 441.832 138.817  20
   0  -2  13 576.168 144.969  17
   0  -2  13 422.823 157.515  23
   0  -2  13 457.258 72.1265  69
   0  -2  13 373.756 64.9845  67
   0   2 -12 1502.59 110.157  59
   0   2 -12 1614.06 107.481  63
   0   2 -12 1516.12 208.970  31
   0   2 -12 1658.83 97.2587  36
   0  -2  12 1417.04 102.218  46
   0  -2  12 1322.51 103.280  45
   0  -2  12 1052.76 84.9638  39
   0   2 -12 1528.78 105.306  41
   0   2 -12 954.306 177.595  15
   0   2 -12 1349.31 472.967  14
   0  -2  12 984.242 189.223  17
   0  -2  12 1127.97 199.643  18
   0  -2  12 1033.33 182.520  20
   0  -2  12 1104.53 201.208  23
   0  -2  12 1454.53 110.303  69
   0   2 -11 56.3972 53.4173  59
   0   2 -11 37.9291 49.1501  63
   0   2 -11 122.693 123.664  31
   0   2 -11 27.3450 36.0910  35
   0   2 -11 34.8203 41.7362  36
   0  -2  11 20.9592 46.0925  45
   0  -2  11-18.0872 47.2317  46
   0   2 -11 34.5369 48.2104  41
   0   2 -11-7.73181 111.018  15
   0  -2  11-16.6218 112.508  17
   0  -2  11 122.922 125.528  18
   0  -2  11-48.5170 106.802  20
   0  -2  11-9.08448 119.986  23
   0   2 -11 122.055 95.3415  21
   0  -2  11 41.2676 48.8557  69
   0   2 -10 1078.07 91.9836  59
   0  -2  10 1042.84 91.9843  69
   0   2 -10 1471.45 88.7270  36
   0  -2  10 1149.86 89.8232  45
   0  -2  10 1119.01 88.3525  46
   0   2 -10 1327.16 91.7148  41
   0   2 -10 1584.96 186.732  15
   0   2 -10 1499.07 196.862  31
   0   2 -10 946.475 84.7397  63
   0  -2  10 1266.38 189.173  18
   0  -2  10 1631.40 201.506  17
   0  -2  10 1495.05 204.972  23
   0   2 -10 1340.08 168.095  21
   0  -2  10 1540.71 191.646  20
   0  -2   9 1132.03 168.494  17
   0  -2   9 821.777 148.901  20
   0  -2   9 1015.07 158.540  18
   0   2  -9 366.743 55.3612  63
   0   2  -9 538.694 60.4083  52
   0  -2   9 883.099 246.601   6
   0  -2   9 534.892 58.9376  46
   0  -2   9 590.002 62.0567  45
   0   2  -9 689.535 63.0103  41
   0  -2   9 888.525 164.417  23
   0   2  -9 827.045 139.795  22
   0   2  -9 847.870 132.535  21
   0   2  -9 911.882 153.621  31
   0   2  -9 731.150 60.6034  36
   0   2  -9 1400.34 167.956  15
   0  -2   8 451.026 123.336  17
   0  -2   8 472.912 119.684  20
   0  -2   8 380.824 118.135  18
   0   2  -8 468.969 122.128  15
   0   2  -8 537.766 114.648  22
   0  -2   8 475.111 89.8367  24
   0   2  -8 522.284 113.982  21
   0  -2   8 519.439 130.675  23
   0  -2   8 191.219 185.419   6
   0   2  -8 208.669 180.305   3
   0   2  -8 352.348 87.2855  30
   0  -2   8 284.773 95.6033  26
   0   2  -8 434.035 123.113  31
   0   2  -8 476.514 48.6068  36
   0   2  -7 3587.68 237.628  15
   0   2  -7 3430.39 226.577  21
   0  -2   7 3354.60 237.506  20
   0   2  -7 3466.36 232.505  22
   0  -2   7 3275.28 241.447  23
   0   2  -7 3364.03 337.536   3
   0  -2   7 3095.42 332.862   6
   0   2  -7 2877.20 205.346  30
   0  -2   7 3200.59 224.730  26
   0  -2   7 2935.05 203.933  24
   0   2  -7 3459.10 244.010  31
   0  -2   7 3221.26 239.300  18
   0  -2   7 3498.94 243.336  17
   0   2  -6 266.523 96.7394  15
   0   2  -6 65.7575 84.1761  22
   0   2  -6 153.639 79.6057  21
   0  -2   6 158.960 88.0335  23
   0  -2   6 62.2334 61.1778  24
   0  -2   6 204.577 169.302   6
   0   2  -6 519.185 192.012   3
   0   2  -6 120.629 61.8250  30
   0  -2   6 22.8580 70.2164  26
   0   2  -6 35.9654 82.8117  31
   0  -2   6 174.765 92.6384  17
   0  -2   6 98.1778 88.7327  20
   0  -2   6 123.130 95.2521  18
   0   2  -5 8897.17 353.449  15
   0  -2   5 5748.22 261.218   2
   0   2  -5 8283.96 300.598   9
   0   2  -5 10021.0 482.557   3
   0  -2   5 8410.88 460.334   6
   0  -2   5 6446.64 263.456   8
   0   2  -5 4873.22 260.797   1
   0  -2   5 7359.20 316.703  24
   0  -2   5 7768.40 341.004  26
   0  -2   5 7669.43 335.089  25
   0   2  -5 7490.84 348.165  31
   0   2  -5 7848.77 344.094  21
   0   2  -5 7595.53 339.437  22
   0  -2   5 8031.59 354.504  23
   0  -2   5 8190.85 350.429  17
   0  -2   5 7718.91 343.617  20
   0  -2   5 8082.21 352.898  18
   0   2  -4 39545.0 1590.95  15
   0   2  -4 37421.3 1562.55   7
   0   2  -4 35924.1 1556.84   9
   0  -2   4 36216.2 1544.20   2
   0   2  -4 44331.6 1701.50   3
   0  -2   4 38203.6 1673.81   6
   0  -2   4 39829.3 1591.13  26
   0  -2   4 41011.3 1589.05  25
   0   2  -4 39603.1 1598.37  31
   0   2  -4 36084.5 1587.78  21
   0  -2   4 39640.9 1596.04  23
   0   2  -4 37508.4 1586.27  22
   0  -2   4 38872.9 1589.54  17
   0  -2   4 38241.7 1594.10  18
   0  -2   4 40875.5 1589.35  20
   0   2  -3 3025.59 181.264  15
   0   2  -3 3248.16 157.925   7
   0   2  -3 3731.97 276.884   3
   0  -2   3 3215.75 150.169   2
   0  -2   3 2785.88 174.358  26
   0  -2   3 2850.83 171.699  25
   0   2  -3 2813.02 179.416  31
   0  -2   3 3181.14 177.213  17
   0  -2   3 3169.96 180.486  18
   0  -2   3 3228.82 175.176  20
   0   2  -3 2973.04 179.214  22
   0   2  -2 27855.6 1200.51  22
   0  -2   2 28665.9 1201.48  26
   0  -2   2 28180.5 1198.19  25
   0   2  -2 29082.8 1200.13  15
   0  -2   2 29348.6 1193.14  17
   0  -2   2 29585.7 1192.43  20
   0  -2   2 30455.2 1288.43   4
   0   2  -2 33626.5 1287.73   3
   0   2  -2 28361.7 1184.38   7
   0  -2   1 58891.0 2327.77  16
   0  -2   1 57649.6 2320.26  17
   0  -2   1 59147.4 2331.98  18
   0   2  -1 59392.6 2335.08  22
   0  -2   1 60462.1 2368.63   6
   0   2  -1 55162.1 2311.63   5
   0  -2   0 9095.48 391.692  14
   0  -2   0 9026.71 387.762  16
   0   2   0 9384.39 466.744   3
   0   2   1 28017.1 1179.81  13
   0  -2  -1 30486.1 1206.93  14
   0   2   1 32160.5 1253.22   3
   0  -2  -2 13911.3 639.162  14
   0  -2  -2 13920.4 587.906  16
   0  -2  -2 13597.6 594.802  15
   0   2   2 13697.1 584.726  17
   0  -2  -2 14161.1 616.998   4
   0   2   2 15411.6 653.418   3
   0  -2  -2 15296.3 599.495   8
   0   2   3 4994.34 237.140  20
   0  -2  -3 5495.83 301.784   4
   0  -2  -3 5101.53 238.588   8
   0  -2  -3 5298.76 306.472   3
   0   2   3 4960.56 273.982   4
   0   2   3 5099.79 240.613  12
   0  -2  -3 4764.07 226.931  16
   0  -2  -3 4606.67 332.379  14
   0   2   3 4970.84 236.879  17
   0   2   4 6025.91 279.794  20
   0  -2  -4 6856.01 288.094  29
   0  -2  -4 6164.34 277.940  30
   0  -2  -4 5268.84 353.275   4
   0   2   4 4760.80 322.505   4
   0  -2  -4 4998.67 332.539   3
   0   2   4 5503.41 338.313   6
   0  -2  -4 5606.92 404.155  14
   0   2   4 5095.39 267.122  12
   0  -2  -4 5345.80 254.638  16
   0   2   4 5601.36 278.446  17
   0   2   5 3561.46 195.618  23
   0   2   5 3582.38 215.578  20
   0  -2  -5 3893.10 175.541   2
   0   2   5 3953.16 295.926   6
   0  -2  -5 3584.43 277.107   3
   0  -2  -5 3382.63 205.586  30
   0  -2  -5 3506.22 214.448  29
   0  -2  -5 3980.02 185.369  16
   0   2   5 3876.92 205.091  12
   0  -2  -5 3680.25 214.632  15
   0   2   5 3646.77 191.353  18
   0   2   5 3823.60 217.005  17
   0  -2  -6 518.036 98.6528  21
   0   2   6 542.384 78.0005  23
   0   2   6 471.924 100.397  24
   0   2   6 442.376 192.875   6
   0  -2  -6 481.764 208.229   4
   0   2   6 271.757 34.4409   1
   0  -2  -6 328.018 36.9736   2
   0  -2  -6 555.175 87.3759  31
   0  -2  -6 609.573 90.8944  30
   0  -2  -6 643.676 100.269  29
   0  -2  -6 596.655 67.5891  28
   0   2   6 441.225 99.3898  17
   0   2   6 449.631 71.6382  18
   0   2   6 481.856 101.486  20
   0   2   6 393.082 75.8094  12
   0  -2  -6 462.605 54.1405  16
   0  -2  -7 1499.44 94.5129  16
   0   2   7 1616.28 122.745  12
   0   2   7 1362.80 125.925  23
   0   2   7 1494.21 147.924  20
   0  -2  -7 1361.06 145.106  21
   0  -2  -7 1469.58 268.312   4
   0   2   7 1813.04 265.292   6
   0  -2  -7 1283.49 102.004  28
   0  -2  -7 1292.71 132.122  30
   0  -2  -7 1402.05 148.349  29
   0   2   7 1356.23 150.003  24
   0  -2  -7 1298.35 132.393  31
   0  -2  -7 1155.21 111.256  32
   0   2   7 1342.23 121.203  18
   0   2   7 1362.46 150.273  17
   0  -2  -8 2233.86 122.960  16
   0   2   8 2341.36 159.827  12
   0  -2  -8 2114.93 188.899  21
   0   2   8 2335.45 198.679  20
   0   2   8 2211.17 174.392  23
   0  -2  -8 2199.68 327.216   4
   0   2   8 2419.33 304.148   6
   0  -2  -8 2031.18 190.711  29
   0  -2  -8 2051.76 175.559  30
   0   2   8 2203.70 191.757  24
   0  -2  -8 1866.62 173.165  31
   0  -2  -8 1940.67 154.000  32
   0   2   8 2455.67 200.044  17
   0   2   8 2144.24 167.733  18
   0   2   9 381.573 103.823  23
   0   2   9 281.653 117.127  24
   0  -2  -9 158.501 112.162  21
   0  -2  -9 203.971 218.735   4
   0   2   9 51.7026 188.301   6
   0  -2  -9 401.537 106.239  31
   0  -2  -9 263.148 70.6296  32
   0  -2  -9 316.966 97.4631  30
   0  -2  -9 406.879 124.647  29
   0   2   9 236.467 86.0067  18
   0   2   9 267.571 99.2227  19
   0   2   9 367.314 122.372  20
   0   2   9 275.748 121.224  17
   0  -2  -9 315.865 125.701  15
   0  -2  -9 181.562 345.201  14
   0   2  10 1124.10 143.490  18
   0   2  10 1111.59 169.195  20
   0   2  10 990.466 142.682  19
   0   2  10 1450.88 186.991  17
   0  -2 -10 1646.87 192.980  29
   0  -2 -10 1364.10 155.687  30
   0   2  10 1384.15 278.866   6
   0   2  10 1331.41 175.925  24
   0  -2 -10 1296.03 180.669  15
   0   2  10 1116.46 150.949  23
   0  -2 -10 1381.10 174.172  21
   0  -2 -10 1230.63 159.024  31
   0  -2 -10 1260.89 82.8932  35
   0   2  11 25.4316 40.5912  69
   0  -2 -11 134.635 111.328  31
   0  -2 -11 86.7843 44.2379  63
   0  -2 -11 148.145 50.0214  66
   0  -2 -11 68.6042 50.4591  59
   0   2  11 40.0558 118.923  17
   0   2  11 50.9800 85.9099  19
   0   2  11-15.7172 123.458  20
   0  -2 -11 122.188 99.3611  30
   0  -2 -11 52.4415 134.328  29
   0   2  11 78.1759 44.4636  47
   0  -2 -11 57.1283 46.4454  52
   0   2  11-66.0890 201.023   6
   0  -2 -11 86.6271 41.3418  41
   0   2  11-49.7116 115.101  24
   0   2  11 58.2740 91.4059  23
   0  -2 -11 135.898 116.474  21
   0  -2 -11 56.7492 125.064  15
   0  -2 -11 66.2656 43.2640  35
   0  -2 -12 643.859 71.3834  63
   0   2  12 655.417 75.4955  34
   0   2  12 812.652 171.103  20
   0   2  12 977.503 176.327  17
   0  -2 -12 576.184 77.9395  59
   0  -2 -12 627.024 122.310  30
   0  -2 -12 841.841 179.708  29
   0  -2 -12 508.135 70.7141  52
   0   2  12 594.348 70.1420  47
   0  -2 -12 616.285 64.1095  35
   0  -2 -12 542.552 63.9044  41
   0  -2 -12 1159.22 187.602  15
   0  -2 -12 634.917 72.7976  66
   0   2  12 637.708 74.9601  69
   0   2  12 685.919 145.219  24
   0  -2 -12 779.790 157.483  21
   0   2  12 634.121 136.877  23
   0  -2 -13 1751.65 123.995  66
   0   2  13 1621.48 127.091  69
   0   2  13 2411.11 135.693  34
   0   2  13 3158.17 281.567  17
   0  -2 -13 1808.33 131.865  59
   0  -2 -13 2925.15 287.942  29
   0  -2 -13 1568.44 121.129  63
   0  -2 -13 1692.27 126.585  52
   0   2  13 1874.82 128.171  47
   0   2  13 2450.65 235.224  24
   0  -2 -13 1992.48 122.674  41
   0   2  13 3246.67 282.099  20
   0  -2 -13 3112.56 261.810  21
   0  -2 -13 3451.69 292.490  15
   0  -2 -13 2290.31 120.237  35
   0   2  14 398.523 70.7165  69
   0  -2 -14 431.274 63.8011  66
   0   2  14 533.804 152.934  17
   0   2  14 460.861 153.488  20
   0  -2 -14 389.020 65.5342  63
   0  -2 -14 470.303 72.7563  52
   0  -2 -14 523.195 162.158  29
   0  -2 -14 512.132 78.0152  59
   0   2  14 502.679 72.4855  47
   0   2  14 409.177 120.719  24
   0   2  14 445.400 64.8469  39
   0  -2 -14 428.632 60.5941  41
   0  -2 -14 527.207 131.053  21
   0  -2 -14 656.000 159.664  15
   0  -2 -14 458.715 53.8982  35
   0   2  14 524.520 70.9358  34
   0   2  15 859.438 78.8490  47
   0   2  15 728.682 69.2385  34
   0  -2 -15 851.114 67.1847  41
   0   2  15 928.574 74.1540  39
   0   2  15 998.492 89.0376  67
   0   2  15 938.992 79.6489  69
   0  -2 -15 790.877 66.0840  66
   0  -2 -15 1115.73 86.5827  52
   0  -2 -15 643.315 162.328  29
   0  -2 -15 790.724 70.9684  63
   0  -2 -15 909.334 86.0124  59
   0  -2 -16 4.99903 52.6239  59
   0  -2 -16-15.8714 101.584  29
   0   2  16 11.8840 50.4929  69
   0   2  16-7.40770 52.6098  67
   0   2  16 20.7429 36.2913  34
   0  -2 -16 30.1326 49.9073  52
   0   2  16-1.33506 38.7068  39
   0  -2 -16 15.9897 34.9787  41
   0   2  16-17.2660 45.0271  47
   0  -2 -16 39.4955 38.7373  63
   0   2  17 30.2757 36.6040  47
   0   2  17 40.6922 32.2350  39
   0  -2 -17 6.27432 44.7975  59
   0   2  17-12.6612 42.1267  69
   0   2  17 23.1703 43.9542  67
   0  -2 -17 40.6085 44.0023  52
   0   2  18 17.0124 28.3153  69
   0   2  18 24.1982 30.6958  67
   0  -2 -18 13.9300 31.8608  52
   0   3 -16 16.6654 24.8815  59
   0   3 -16 9.30293 31.2149  52
   0  -3  16 16.2167 29.5125  69
   0  -3  15 117.848 44.1657  69
   0  -3  15 76.1497 38.3653  45
   0  -3  15 44.1135 39.4015  46
   0   3 -15 28.0300 40.0157  52
   0   3 -15 49.8128 37.4833  41
   0   3 -15 77.0848 41.5840  59
   0   3 -15 66.7464 36.6403  63
   0   3 -14 124.649 105.852  29
   0   3 -14 244.157 55.5940  52
   0  -3  14 202.019 52.9619  46
   0  -3  14 268.862 54.0402  45
   0   3 -14 213.178 51.6999  41
   0  -3  14 213.796 55.7616  69
   0   3 -14 218.290 53.2220  59
   0   3 -14 266.367 53.0234  63
   0   3 -13 1089.16 89.6410  52
   0   3 -13 799.136 171.461  29
   0  -3  13 560.242 163.439  18
   0  -3  13 696.072 143.488  20
   0  -3  13 621.399 168.715  23
   0  -3  13 1072.59 88.2144  46
   0  -3  13 1078.45 91.9098  45
   0   3 -13 1073.21 87.0128  41
   0  -3  13 1022.08 91.0317  69
   0  -3  13 938.394 80.2705  67
   0   3 -13 589.387 156.382  31
   0   3 -13 1093.23 89.6854  59
   0   3 -13 1139.81 89.5346  63
   0   3 -12 1379.69 104.254  59
   0   3 -12 1060.10 200.270  29
   0  -3  12 1228.91 187.130  17
   0  -3  12 1040.09 176.204  20
   0  -3  12 973.034 198.691  18
   0   3 -12 1535.74 105.906  52
   0  -3  12 1458.17 106.519  69
   0   3 -12 1606.01 213.363  31
   0  -3  12 1341.18 104.620  45
   0  -3  12 1414.93 104.887  46
   0   3 -12 1366.84 102.053  41
   0   3 -12 923.184 156.992  15
   0   3 -12 1476.50 104.857  63
   0  -3  12 923.248 193.809  23
   0   3 -11 50.7203 49.1353  63
   0   3 -11 9.13147 130.547  31
   0   3 -11 45.9515 43.9890  36
   0   3 -11-13.5378 49.7162  59
   0   3 -11 69.9730 148.941  29
   0  -3  11-2.10137 50.7512  47
   0   3 -11-5.63853 50.3971  52
   0  -3  11 7.35268 49.8891  45
   0  -3  11 57.1907 52.5120  46
   0   3 -11 15.0807 50.4847  41
   0   3 -11 14.9196 111.591  15
   0  -3  11-9.53656 134.564  23
   0  -3  11 105.156 113.124  17
   0  -3  11 93.1230 128.460  18
   0  -3  11-7.83991 102.494  20
   0  -3  11-26.8690 51.5495  69
   0   3 -10 60.4988 46.7057  63
   0   3 -10 261.702 134.069  31
   0   3 -10 27.8101 50.9924  59
   0   3 -10 119.767 45.0555  36
   0  -3  10 29.7980 48.3468  47
   0   3 -10 30.4200 45.2192  52
   0  -3  10 37.8766 46.3552  46
   0  -3  10 79.7291 50.0644  45
   0   3 -10 70.1371 50.2675  41
   0   3 -10 316.860 127.205  15
   0  -3  10 39.1441 46.8498  69
   0  -3  10 219.758 144.824  18
   0  -3  10 118.242 113.589  20
   0  -3  10 292.113 120.766  17
   0  -3  10 162.464 131.271  23
   0   3 -10 125.763 95.1023  21
   0  -3   9-75.3710 181.217   6
   0   3  -9 76.0603 42.4488  63
   0  -3   9 86.3604 121.124  18
   0  -3   9 113.802 102.138  20
   0  -3   9 139.599 108.093  17
   0   3  -9 101.229 40.9082  36
   0   3  -9 25.6799 125.025  29
   0   3  -9 5.68188 90.2439  21
   0  -3   9-32.3657 123.904  23
   0   3  -9-13.3438 106.320  22
   0  -3   9 59.9165 43.1601  47
   0  -3   9 94.0647 44.6949  45
   0  -3   9 72.1593 44.5081  46
   0   3  -9 93.6264 44.1526  41
   0  -3   9 84.1299 44.4991  69
   0  -3   9 134.658 95.8913  26
   0   3  -9 183.620 124.977  31
   0   3  -9 79.4387 104.388  15
   0  -3   8 157.299 117.717  18
   0  -3   8 87.9949 96.3814  20
   0  -3   8 36.4528 102.068  17
   0   3  -8 23.5232 100.635  15
   0   3  -8 120.689 86.2260  21
   0   3  -8 181.003 107.504  22
   0  -3   8 140.633 123.169  23
   0   3  -8-14.7299 194.573   3
   0  -3   8-81.2218 177.005   6
   0   3  -8 67.5593 114.965  29
   0  -3   8 30.6684 92.8959  26
   0   3  -8 98.4342 109.692  31
   0   3  -8 97.4991 37.8065  36
   0   3  -7 92.2618 95.0536  15
   0   3  -7 120.558 102.062  22
   0   3  -7 66.1402 83.0086  21
   0  -3   7 5.98975 102.170  23
   0   3  -7 213.610 219.935   3
   0  -3   7 106.967 179.899   6
   0   3  -7 89.2504 60.1405  30
   0   3  -7 12.8907 101.272  29
   0  -3   7-10.7664 81.2112  26
   0   3  -7 78.8787 106.585  31
   0  -3   7 158.681 95.8934  17
   0  -3   7 116.589 104.144  18
   0  -3   7 84.4927 90.2642  20
   0   3  -6 13583.0 639.051  15
   0   3  -6 12588.2 626.858  21
   0  -3   6 14147.4 659.949  23
   0  -3   6 13499.0 636.721  20
   0   3  -6 13477.2 641.628  22
   0  -3   6 11589.5 736.953   6
   0   3  -6 11781.2 767.107   3
   0   3  -6 14739.0 667.469  29
   0  -3   6 12864.7 636.270  25
   0  -3   6 13869.0 645.587  26
   0   3  -6 14150.5 657.746  31
   0  -3   6 13282.6 635.466  17
   0  -3   6 13966.0 652.475  18
   0   3  -5 2771.15 184.719  15
   0  -3   5 2776.46 179.892  20
   0   3  -5 2927.15 180.604  21
   0   3  -5 3188.67 194.149  22
   0  -3   5 1402.74 101.163   2
   0   3  -5 1957.87 121.173   9
   0  -3   5 2316.06 265.325   6
   0   3  -5 2543.48 313.889   3
   0   3  -5 3464.98 207.533  29
   0  -3   5 2702.35 141.355  24
   0  -3   5 3255.11 194.286  26
   0  -3   5 3383.12 197.942  25
   0   3  -5 3699.38 209.772  31
   0  -3   5 3020.99 201.945  18
   0  -3   5 2541.62 181.239  17
   0   3  -4 32896.1 1347.44  15
   0   3  -4 31547.1 1346.77  22
   0   3  -4 31328.8 1310.51   7
   0  -3   4 31373.5 1438.79   6
   0  -3   4 30181.1 1303.56   2
   0   3  -4 32941.0 1481.94   3
   0   3  -4 32538.9 1360.29  29
   0  -3   4 32218.0 1350.14  26
   0  -3   4 32279.5 1349.69  25
   0   3  -4 30591.6 1352.85  31
   0  -3   4 32357.0 1334.55  20
   0  -3   4 33155.8 1338.59  17
   0   3  -3 30028.5 1291.73  15
   0  -3   3 30759.6 1296.26  23
   0   3  -3 29604.1 1294.06  22
   0  -3   3 30909.0 1268.14   2
   0   3  -3 35150.0 1435.48   3
   0   3  -3 31451.6 1267.43   7
   0   3  -3 29597.7 1300.32  29
   0  -3   3 30692.1 1292.18  25
   0  -3   3 30124.2 1294.06  26
   0   3  -3 28667.4 1296.69  31
   0  -3   3 32137.0 1280.38  17
   0  -3   3 31068.0 1278.03  20
   0  -3   2 64298.1 2473.97  23
   0   3  -2 64115.3 2477.55  22
   0   3  -2 68407.0 2607.90   3
   0  -3   2 62964.3 2468.40  28
   0  -3   2 65395.9 2475.20  25
   0  -3   2 64357.1 2478.17  26
   0   3  -2 64156.6 2481.50  31
   0  -3   2 63963.6 2473.32  18
   0  -3   2 64988.2 2453.42  20
   0   3  -2 57923.9 2451.05  19
   0  -3   2 65085.9 2455.22  17
   0  -3   1 13579.1 578.681  16
   0  -3   1 14227.3 561.434  17
   0  -3   1 13801.0 582.310  18
   0   3  -1 12149.7 569.491  19
   0  -3   1 13177.4 580.436  23
   0  -3   0 212.218 54.8895  26
   0  -3   0 77.9017 56.7157  14
   0   3   0 66.5220 54.8609  19
   0  -3   0 198.455 50.0236  18
   0  -3  -1 20960.4 874.232  25
   0  -3  -1 20921.5 890.460  14
   0   3   1 20411.0 875.311  19
   0   3   1 23362.5 980.847   3
   0  -3  -2 191.632 56.8650  21
   0   3   2 105.652 58.3287  10
   0   3   2 166.723 171.445   3
   0  -3  -2 94.2016 74.6878   4
   0  -3  -2 100.680 96.6476  14
   0   3   2 215.444 78.6850  13
   0   3   2 109.500 35.9455  17
   0   3   3 58634.5 2419.80  20
   0   3   3 62576.0 2510.18   3
   0  -3  -3 60343.3 2470.42   4
   0  -3  -3 64566.6 2534.70   3
   0   3   3 62100.9 2435.96  24
   0  -3  -3 58178.9 2433.12  15
   0  -3  -3 58066.1 2488.51  14
   0  -3  -3 59624.2 2425.07  16
   0   3   3 58846.6 2418.41  17
   0  -3  -4 218375. 8984.14  21
   0   3   4 225328. 8973.65  20
   0   3   4 225576. 9020.09   4
   0  -3  -4 235368. 9085.42   3
   0  -3  -4 240143. 9054.84   4
   0   3   4 228239. 8988.04  24
   0  -3  -4 220119. 8972.65  28
   0  -3  -4 225879. 8987.68  29
   0   3   4 222199. 8984.51  12
   0  -3  -4 217193. 8983.86  15
   0  -3  -4 218776. 9071.96  14
   0  -3  -4 222108. 8967.18  16
   0   3   4 220590. 8971.92  17
   0   3   5 160348. 6333.41  20
   0  -3  -5 175456. 6450.11   4
   0   3   5 157244. 6345.69  24
   0  -3  -5 152848. 6321.35  28
   0  -3  -5 153280. 6341.08  29
   0  -3  -5 149145. 6334.07  30
   0  -3  -5 158991. 6342.40  15
   0   3   5 158053. 6337.55  12
   0  -3  -5 157663. 6314.68  16
   0  -3  -5 159231. 6473.07  14
   0   3   5 157573. 6332.48  17
   0   3   6 19099.1 811.539  20
   0   3   6 17792.4 774.551  23
   0  -3  -6 16575.9 762.381   2
   0   3   6 19652.0 909.290   6
   0  -3  -6 19712.8 943.770   4
   0  -3  -6 18688.2 794.887  32
   0  -3  -6 19394.8 818.336  29
   0  -3  -6 18749.3 808.486  30
   0  -3  -6 19402.1 788.153  28
   0   3   6 17616.9 798.263  12
   0  -3  -6 18708.4 815.964  15
   0  -3  -6 18852.9 987.508  14
   0  -3  -6 18641.9 775.032  16
   0   3   6 16568.1 765.119  18
   0   3   6 19711.6 812.132  17
   0  -3  -7 3523.81 230.909  21
   0   3   7 2738.32 184.859  23
   0   3   7 3519.65 226.806  20
   0  -3  -7 3947.47 364.222   4
   0  -3  -7 3320.79 161.241   2
   0   3   7 4008.89 340.932   6
   0  -3  -7 3052.12 197.237  32
   0  -3  -7 3328.38 189.384  28
   0  -3  -7 3071.89 213.728  30
   0  -3  -7 2833.90 216.703  29
   0   3   7 3553.23 228.804  17
   0   3   7 2905.12 181.591  18
   0   3   7 3217.30 224.635  19
   0  -3  -7 3516.42 179.922  16
   0   3   7 3436.22 209.803  12
   0  -3  -7 3908.34 445.795  14
   0  -3  -7 3198.80 229.672  15
   0  -3  -8 8043.31 375.183  16
   0  -3  -8 8337.12 672.241  14
   0  -3  -8 8976.41 452.148  21
   0   3   8 8233.99 439.447  20
   0   3   8 7868.69 406.781  23
   0   3   8 8531.20 566.405   6
   0  -3  -8 8219.79 590.081   4
   0  -3  -8 8841.85 454.469  29
   0  -3  -8 8592.08 395.800  28
   0  -3  -8 9329.75 442.639  30
   0   3   8 7667.34 441.916  24
   0  -3  -8 8644.70 414.867  32
   0   3   8 7187.80 393.546  18
   0   3   8 7697.17 434.096  19
   0   3   8 8242.61 441.859  17
   0   3   9 577.580 101.565  23
   0  -3  -9 653.953 136.943  21
   0   3   9 690.631 142.576  24
   0  -3  -9 545.750 241.988   4
   0   3   9 574.040 237.923   6
   0  -3  -9 736.310 101.558  32
   0  -3  -9 888.564 365.420  14
   0   3   9 513.315 117.839  19
   0   3   9 621.417 140.881  17
   0   3   9 727.313 134.806  20
   0  -3  -9 707.998 142.144  29
   0  -3  -9 589.640 117.703  30
   0  -3 -10 175.264 99.1139  30
   0  -3 -10 166.668 120.425  29
   0  -3 -10 69.5830 66.8868  32
   0   3  10 287.001 214.177   6
   0  -3 -10 150.276 328.695  14
   0   3  10 237.532 94.1396  23
   0   3  10 343.884 127.056  24
   0  -3 -10 224.350 128.439  21
   0  -3 -10 86.5580 41.9426  35
   0   3  10 414.946 121.290  19
   0   3  10 333.705 132.399  20
   0   3  10 358.982 132.949  17
   0  -3 -11 21.3827 42.9131  35
   0   3  11 127.782 47.1930  69
   0  -3 -11 63.7150 52.1870  66
   0  -3 -11 113.551 46.5005  63
   0  -3 -11 136.773 51.0499  59
   0   3  11 102.117 118.000  17
   0   3  11 100.994 125.061  20
   0   3  11 104.098 96.5357  19
   0  -3 -11 121.541 126.268  29
   0  -3 -11 13.1149 93.3865  30
   0  -3 -11 26.4302 44.9602  52
   0   3  11 66.5453 44.1294  47
   0   3  11 45.0858 82.3387  27
   0  -3 -11 47.7976 40.3964  41
   0  -3 -11 190.844 129.417  15
   0  -3 -11 141.550 323.938  14
   0  -3 -11 62.6205 126.860  21
   0   3  11 14.9736 113.780  24
   0   3  11 116.760 201.732   6
   0   3  12 3582.94 190.324  69
   0  -3 -12 4123.55 196.474  66
   0   3  12 3532.31 192.859  34
   0   3  12 3223.44 252.947  19
   0   3  12 3828.92 315.587  17
   0  -3 -12 3486.96 188.389  63
   0  -3 -12 3689.92 195.515  59
   0  -3 -12 3457.26 272.780  30
   0  -3 -12 3853.56 327.382  29
   0  -3 -12 3626.82 190.326  52
   0   3  12 3562.66 188.641  47
   0   3  12 3503.93 297.919  24
   0  -3 -12 3425.08 180.969  41
   0   3  12 3690.91 311.197  20
   0  -3 -12 3890.82 309.185  21
   0  -3 -12 3705.07 316.529  15
   0  -3 -12 3615.51 545.100  14
   0  -3 -12 3426.14 180.265  35
   0   3  13 3282.91 181.834  69
   0  -3 -13 3528.83 184.162  66
   0   3  13 3225.17 181.963  34
   0   3  13 3136.10 299.848  17
   0  -3 -13 3468.59 186.311  59
   0  -3 -13 2771.55 248.222  30
   0  -3 -13 3280.61 316.458  29
   0  -3 -13 3155.56 177.596  63
   0  -3 -13 3533.04 184.646  52
   0   3  13 3278.46 178.887  47
   0   3  13 2727.71 276.728  24
   0  -3 -13 3245.84 171.854  41
   0   3  13 3137.10 301.491  20
   0  -3 -13 2660.75 275.750  21
   0  -3 -13 3182.16 531.488  14
   0  -3 -13 3450.96 310.324  15
   0  -3 -13 3219.25 168.605  35
   0  -3 -14 1585.07 117.200  66
   0   3  14 1489.67 116.228  69
   0   3  14 1608.46 131.159  67
   0   3  14 1957.53 237.723  17
   0  -3 -14 1481.18 113.569  63
   0  -3 -14 1664.08 124.896  59
   0  -3 -14 2087.75 250.798  29
   0  -3 -14 1877.59 126.302  52
   0   3  14 1886.56 121.679  47
   0   3  14 1986.04 225.743  24
   0  -3 -14 1790.53 111.924  41
   0   3  14 2101.90 122.795  39
   0   3  14 1958.98 244.332  20
   0  -3 -14 1658.10 211.622  21
   0   3  14 1603.43 443.417  13
   0  -3 -14 1933.35 240.645  15
   0  -3 -14 1810.14 108.249  35
   0   3  14 1970.97 125.985  34
   0  -3 -15 561.118 65.6760  63
   0   3  15 338.168 62.2769  34
   0   3  15 289.591 139.570  20
   0  -3 -15 506.591 74.5139  59
   0  -3 -15 392.266 141.865  29
   0  -3 -15 545.540 74.7961  52
   0   3  15 441.584 63.5835  47
   0   3  15 66.5117 104.275  24
   0  -3 -15 423.062 56.4283  41
   0   3  15 396.718 64.0509  39
   0  -3 -15 382.313 121.510  21
   0   3  15 551.313 72.2506  69
   0  -3 -15 536.065 66.1411  66
   0  -3 -15 326.869 47.6308  35
   0  -3 -16 101.982 58.8392  59
   0  -3 -16 121.867 112.628  29
   0   3  16 123.879 51.1014  69
   0   3  16 36.8994 42.6837  34
   0  -3 -16 74.9489 54.4110  52
   0   3  16 83.0903 46.7391  39
   0   3  16 85.1231 45.3902  47
   0  -3 -16 50.0356 31.7529  66
   0  -3 -17 110.984 50.8385  59
   0   3  17 23.6679 37.1269  39
   0  -3 -17 134.377 49.3869  52
   0   3  17 100.840 44.1577  69
   0   3  17 100.879 35.7423  47
   0  -3 -18 99.2536 39.3515  52
   0   3  18 86.5492 24.9163  39
   0  -3 -18 90.0914 39.3278  59
   0   3  18 153.397 40.8609  67
   0   3  18 91.6513 31.2313  69
   0  -4  15 248.583 43.7354  47
   0  -4  15 208.613 38.9455  69
   0  -4  15 235.347 41.7714  46
   0  -4  15 227.731 38.0953  45
   0   4 -15 239.202 41.6943  52
   0   4 -15 236.925 36.7993  59
   0   4 -15 205.958 34.9046  63
   0   4 -15 229.471 37.2746  41
   0   4 -14 274.935 49.6838  52
   0  -4  14 218.771 50.2410  47
   0  -4  14 241.487 53.3622  45
   0  -4  14 228.791 52.4889  46
   0   4 -14 228.331 48.6635  41
   0  -4  14 287.244 51.0110  69
   0   4 -14 262.369 49.5612  63
   0   4 -14 219.614 45.7245  59
   0   4 -13 654.294 69.1980  59
   0   4 -13 535.121 143.220  29
   0   4 -13 771.105 72.7042  52
   0  -4  13 664.981 74.2485  47
   0  -4  13 660.289 75.1300  46
   0  -4  13 630.931 74.1462  45
   0   4 -13 697.941 72.3193  41
   0  -4  13 601.687 70.3498  69
   0   4 -13 521.516 139.520  31
   0   4 -13 705.525 71.1997  63
   0  -4  13 349.106 146.665  23
   0   4 -12 158.966 132.528  29
   0  -4  12-83.7238 135.268  18
   0   4 -12 6.98386 49.0579  59
   0   4 -12 49.1306 48.8602  52
   0  -4  12-21.8497 52.0732  47
   0  -4  12 6.81792 54.2566  46
   0  -4  12 30.6251 55.5712  45
   0   4 -12 24.9791 49.6265  41
   0  -4  12 9.14774 30.8986  67
   0  -4  12-13.3182 50.5138  69
   0   4 -12 87.7778 120.525  31
   0   4 -12 44.3268 49.9473  63
   0  -4  12 112.553 131.171  23
   0   4 -11 168.390 58.5726  63
   0   4 -11 596.067 160.592  31
   0   4 -11 194.218 57.9521  59
   0  -4  11 461.532 163.795  18
   0  -4  11 231.033 112.677  20
   0  -4  11 393.854 121.116  17
   0   4 -11 335.959 148.195  29
   0  -4  11 339.441 63.6715  47
   0   4 -11 258.461 58.2885  52
   0  -4  11 258.038 64.3200  46
   0  -4  11 290.040 61.9082  45
   0   4 -11 365.890 63.6835  41
   0  -4  11 262.748 159.611  23
   0  -4  11 127.785 55.6079  69
   0   4 -11 339.194 54.8188  36
   0  -4  10 799.516 79.7990  68
   0  -4  10 817.999 78.7162  69
   0   4 -10 435.141 154.558  31
   0  -4  10 234.980 115.007  20
   0  -4  10 214.966 113.264  17
   0  -4  10 150.839 145.410  18
   0   4 -10 823.832 78.1142  63
   0   4 -10 746.336 76.8877  59
   0   4 -10 684.132 72.7437  52
   0   4 -10 293.285 148.379  29
   0  -4  10 706.245 74.8444  47
   0  -4  10 637.789 73.9739  46
   0  -4  10 630.969 76.1953  45
   0   4 -10 658.313 76.1322  41
   0  -4  10 171.644 148.657  23
   0   4 -10 316.258 126.625  15
   0   4 -10 612.096 65.7250  36
   0   4  -9 239.556 53.7213  63
   0   4  -9 191.819 131.652  31
   0  -4   9 199.379 56.9758  68
   0  -4   9 270.797 55.7038  69
   0  -4   9 104.045 126.285  18
   0  -4   9 86.1875 97.0787  20
   0  -4   9 41.7403 99.2952  17
   0   4  -9 164.171 47.8188  36
   0   4  -9 108.718 135.721  29
   0  -4   9 220.454 52.5781  47
   0  -4   9 226.534 53.7401  46
   0  -4   9 208.334 53.9464  45
   0   4  -9 154.231 52.5474  41
   0   4  -9 80.4545 108.513  15
   0   4  -9 177.232 124.205  22
   0   4  -9 66.5571 82.9635  21
   0  -4   9 8.83161 132.312  23
   0  -4   9 146.211 102.915  26
   0   4  -8 128.391 41.2058  36
   0  -4   8 168.854 99.3596  17
   0  -4   8 84.6305 119.172  18
   0  -4   8 65.4817 91.5684  20
   0  -4   8 128.843 49.9298  68
   0   4  -8 48.8594 114.982  29
   0   4  -8 117.838 120.334  31
   0  -4   8 35.6918 95.3210  26
   0  -4   8 72.9390 42.8667  46
   0  -4   8 118.280 48.1821  45
   0   4  -8 74.0449 44.8185  41
   0   4  -8 112.681 85.8713  21
   0   4  -8 176.211 111.357  22
   0  -4   8 102.140 125.655  23
   0  -4   8 43.7956 177.651   6
   0   4  -8 118.094 45.2959  63
   0   4  -8 227.329 107.043  15
   0  -4   7 3972.43 281.965  17
   0  -4   7 4544.92 316.510  18
   0   4  -7 4329.88 285.639  15
   0   4  -7 4226.90 298.176  22
   0  -4   7 4001.76 275.331  20
   0   4  -7 3781.02 267.330  21
   0  -4   7 3486.06 385.596   6
   0   4  -7 3504.53 440.933   3
   0   4  -7 4727.05 321.081  29
   0  -4   7 3947.89 294.584  26
   0   4  -7 4503.53 314.579  31
   0   4  -7 4508.93 201.625  36
   0   4  -6 35826.8 1521.36  15
   0   4  -6 35266.8 1533.04  22
   0  -4   6 34462.7 1506.97  20
   0   4  -6 33713.0 1511.03  21
   0   4  -6 31736.9 1715.31   3
   0  -4   6 34128.7 1667.82   6
   0   4  -6 37480.3 1555.14  29
   0  -4   6 35080.3 1535.02  26
   0  -4   6 33895.4 1528.52  25
   0  -4   6 35635.5 1434.81  33
   0   4  -6 36383.4 1548.62  31
   0  -4   6 34578.6 1511.75  17
   0  -4   6 36877.0 1547.62  18
   0   4  -5 61320.4 2360.95  15
   0   4  -5 61134.3 2372.39  22
   0  -4   5 59455.5 2344.03  20
   0   4  -5 56335.9 2353.59  21
   0  -4   5 62345.6 2498.60   6
   0   4  -5 50266.4 2301.07   7
   0  -4   5 49963.4 2294.71   2
   0   4  -5 61264.3 2587.74   3
   0   4  -5 46920.2 2298.36   9
   0   4  -5 64280.0 2391.07  29
   0  -4   5 62258.9 2377.86  26
   0  -4   5 62009.2 2376.70  25
   0  -4   5 59139.2 2279.08  33
   0   4  -5 62151.9 2385.26  31
   0  -4   5 61730.9 2349.44  17
   0   4  -4 29521.4 1233.20  15
   0   4  -4 29701.7 1242.46  22
   0  -4   4 30579.1 1246.63  23
   0  -4   4 28765.8 1208.85  20
   0   4  -4 27109.2 1187.71   7
   0   4  -4 30780.4 1440.43   3
   0  -4   4 27868.7 1193.05   2
   0  -4   4 31710.1 1354.21   6
   0   4  -4 29571.5 1249.61  29
   0  -4   4 28879.9 1241.29  26
   0  -4   4 30047.7 1246.29  25
   0  -4   4 27499.7 1160.80  33
   0   4  -4 29280.8 1246.75  31
   0  -4   4 28924.6 1212.78  17
   0   4  -3 443.603 94.9058  15
   0   4  -3 438.270 99.1701  22
   0  -4   3 533.568 96.1300  23
   0   4  -3 510.662 261.334   3
   0   4  -3 581.357 66.7854   7
   0  -4   3 610.026 70.5664   2
   0   4  -3 326.939 90.2763  29
   0   4  -3 350.968 72.5319  27
   0  -4   3 377.079 90.6344  26
   0  -4   3 399.682 88.9624  25
   0   4  -3 469.689 92.6873  31
   0  -4   3 441.678 96.4068  18
   0   4  -3 358.075 72.0469  19
   0  -4   3 467.398 73.0123  17
   0  -4   3 468.696 69.3982  20
   0  -4   2 8091.09 381.104  23
   0   4  -2 8324.91 389.141  22
   0   4  -2 7175.72 328.088   5
   0   4  -2 9288.12 564.230   3
   0  -4   2 7277.66 373.697  28
   0   4  -2 6899.59 357.122  27
   0  -4   2 7677.87 381.459  25
   0  -4   2 7696.52 382.818  26
   0   4  -2 7185.73 381.006  31
   0  -4   2 8771.07 353.091  17
   0   4  -2 7730.02 359.959  19
   0  -4   2 8147.13 347.648  20
   0  -4   2 8490.32 384.322  18
   0   4  -1 9729.07 428.348   5
   0   4  -1 9359.83 447.484  27
   0  -4   1 10049.1 458.388  28
   0  -4   1 10276.0 464.834  25
   0  -4   1 10203.7 456.975  16
   0  -4   1 10152.6 424.632  17
   0  -4   1 10512.9 458.698  18
   0   4  -1 9443.90 446.240  19
   0   4  -1 9862.41 464.205  22
   0  -4   1 10596.0 457.981  23
   0  -4   0 26357.6 1046.16  23
   0   4   0 24556.5 1060.21  22
   0  -4   0 26313.3 1059.66  26
   0   4   0 24912.1 1052.20  27
   0  -4   0 24855.4 1056.93  28
   0  -4   0 25020.4 1053.56  14
   0  -4   0 24551.5 1053.70  16
   0  -4   0 25739.8 1047.59  18
   0   4   0 23083.9 1046.18  19
   0   4   1 88152.7 3437.41   3
   0  -4  -1 82500.0 3298.20  25
   0  -4  -1 84618.7 3296.88  26
   0   4   1 77633.1 3296.94  27
   0  -4  -1 78883.3 3297.62  28
   0  -4  -1 77839.0 3297.46  30
   0  -4  -1 81847.1 3308.07  14
   0   4   1 79609.7 3295.33  19
   0  -4  -1 84916.9 3280.29  18
   0  -4  -1 79384.3 3296.95  16
   0  -4  -2 2811.68 176.160  21
   0   4   2 3307.81 177.964  10
   0   4   2 2798.59 176.432  27
   0  -4  -2 3026.35 161.908  26
   0  -4  -2 3156.75 169.691  25
   0   4   2 2860.52 161.661  24
   0  -4  -2 2524.72 166.949  30
   0  -4  -2 3158.83 208.624  14
   0   4   2 2955.36 134.859  13
   0   4   2 3136.20 182.049  19
   0  -4  -3 48.7770 66.6492  21
   0   4   3 52.7816 63.8001  24
   0   4   3 180.576 174.935   3
   0  -4  -3 76.8557 90.3972   4
   0   4   3 95.1158 67.3823  10
   0  -4  -3 44.4313 46.4369  25
   0   4   3 17.0081 61.3033  27
   0  -4  -3 71.3572 54.1825  30
   0  -4  -3 31.3833 53.3910  28
   0   4   3 49.2982 41.6653  20
   0   4   3 62.5643 68.8389  19
   0   4   3 93.1330 41.9005  17
   0  -4  -3 153.599 120.853  14
   0  -4  -3 113.487 61.3012  16
   0   4   3 12.0277 89.1945  13
   0  -4  -4 7798.44 424.274  14
   0  -4  -4 7368.20 334.301  16
   0   4   4 6695.48 319.559  20
   0  -4  -4 6824.78 342.447  21
   0   4   4 8026.83 448.025   3
   0  -4  -4 8439.45 407.030   4
   0  -4  -4 6230.75 335.922  30
   0  -4  -4 6630.45 333.823  28
   0  -4  -4 7078.68 318.854  25
   0   4   4 6845.51 343.617  24
   0  -4  -4 6605.25 334.966  32
   0   4   4 6748.48 319.022  17
   0   4   5 17673.3 854.534  12
   0  -4  -5 19391.2 835.397  16
   0  -4  -5 17735.8 850.458  15
   0  -4  -5 18910.8 951.367  14
   0  -4  -5 19630.5 856.480  21
   0   4   5 19696.8 838.324  20
   0  -4  -5 19053.1 932.408   4
   0  -4  -5 20680.0 844.873  28
   0  -4  -5 20409.9 861.489  29
   0  -4  -5 20527.6 817.213  25
   0   4   5 19805.2 858.864  24
   0  -4  -5 19897.6 847.224  32
   0   4   5 18200.6 833.662  17
   0  -4  -6 5436.55 311.348  15
   0   4   6 5790.02 311.852  12
   0  -4  -6 5670.81 447.029  14
   0  -4  -6 5970.13 285.612  16
   0  -4  -6 5362.52 308.850  21
   0   4   6 5525.49 296.023  20
   0  -4  -6 5381.28 276.466   2
   0  -4  -6 5946.27 413.902   4
   0  -4  -6 5426.39 309.036  29
   0  -4  -6 5824.89 290.269  28
   0  -4  -6 5346.82 302.869  30
   0   4   6 5602.93 315.580  24
   0  -4  -6 5117.42 290.112  32
   0   4   6 5543.18 297.852  17
   0   4   6 5157.30 311.769  19
   0  -4  -7 13692.2 581.872  16
   0  -4  -7 12404.0 622.306  15
   0  -4  -7 12364.3 778.096  14
   0   4   7 13044.1 610.269  20
   0  -4  -7 12697.8 747.551   4
   0   4   7 14419.7 740.683   6
   0  -4  -7 10701.7 560.845   2
   0  -4  -7 13843.4 631.434  29
   0  -4  -7 13856.0 621.858  30
   0  -4  -7 14317.4 597.358  28
   0   4   7 13276.1 631.708  24
   0  -4  -7 13951.5 605.501  32
   0   4   7 12019.3 619.952  19
   0   4   7 12725.4 609.351  17
   0   4   8 2922.05 223.439  20
   0  -4  -8 3158.24 356.498   4
   0   4   8 3172.10 343.051   6
   0  -4  -8 3284.07 196.068  28
   0  -4  -8 2887.13 221.928  30
   0  -4  -8 3046.70 234.614  29
   0  -4  -8 2904.18 205.187  32
   0   4   8 2996.98 226.432  17
   0   4   8 2797.51 228.254  19
   0  -4  -8 3189.44 242.446  15
   0  -4  -8 3172.46 417.020  14
   0  -4  -8 3056.85 181.252  16
   0  -4  -9 12202.1 537.058  16
   0  -4  -9 13176.2 634.382  15
   0  -4  -9 12740.0 837.985  14
   0   4   9 12659.5 613.591  20
   0  -4  -9 12512.1 622.742  21
   0   4   9 12922.1 777.576   6
   0  -4  -9 12128.9 784.516   4
   0  -4  -9 11917.7 577.772  32
   0  -4  -9 11911.9 619.910  29
   0  -4  -9 12144.2 558.458  28
   0  -4  -9 12624.2 612.595  30
   0  -4  -9 11182.0 504.380  35
   0   4   9 11417.2 603.056  19
   0   4   9 12384.1 611.920  17
   0   4  10 27663.2 1250.56  19
   0   4  10 29465.9 1269.80  17
   0  -4 -10 29120.5 1285.00  29
   0  -4 -10 28325.4 1256.77  30
   0  -4 -10 29142.5 1493.97   4
   0   4  10 30851.9 1478.07   6
   0   4  10 26381.8 1240.90  27
   0   4  10 27865.7 1270.66  24
   0  -4 -10 29718.4 1552.98  14
   0  -4 -10 29713.8 1283.64  21
   0   4  10 28527.9 1263.91  20
   0  -4 -10 26469.9 1137.79  35
   0  -4 -10 27527.2 1216.84  32
   0  -4 -11 8098.53 346.506  35
   0   4  11 6882.56 345.465  69
   0  -4 -11 7697.34 355.194  66
   0   4  11 8838.47 360.129  34
   0   4  11 8988.59 489.131  17
   0   4  11 8371.66 456.996  19
   0  -4 -11 7097.27 348.566  63
   0  -4 -11 7161.69 352.266  59
   0  -4 -11 9187.50 511.052  29
   0  -4 -11 8968.39 472.860  30
   0  -4 -11 7721.18 352.433  52
   0   4  11 7431.85 346.771  47
   0   4  11 8540.18 485.700  24
   0   4  11 8050.98 452.378  27
   0  -4 -11 7325.04 343.696  41
   0  -4 -11 8816.74 743.273  14
   0  -4 -11 9685.51 506.242  21
   0   4  11 9013.32 490.337  20
   0   4  11 10009.3 675.316   6
   0   4  12 1064.48 97.0429  69
   0  -4 -12 1368.38 107.845  66
   0   4  12 1897.05 119.958  34
   0   4  12 2002.50 194.983  19
   0   4  12 2458.68 238.578  17
   0  -4 -12 1107.58 98.7029  63
   0  -4 -12 1195.52 103.292  59
   0  -4 -12 2243.50 241.057  29
   0  -4 -12 1846.12 195.829  30
   0  -4 -12 1346.08 104.884  52
   0   4  12 1344.64 99.4457  47
   0   4  12 1814.58 181.390  27
   0   4  12 2103.14 230.661  24
   0  -4 -12 1425.22 96.2876  41
   0   4  12 2406.74 237.691  20
   0  -4 -12 2560.12 246.079  21
   0  -4 -12 2203.20 441.372  14
   0  -4 -12 1735.52 102.684  35
   0  -4 -13 357.190 68.1074  66
   0  -4 -13 311.120 60.9742  63
   0   4  13 214.410 64.4843  34
   0   4  13 92.1310 124.550  20
   0   4  13 202.882 139.420  17
   0  -4 -13 372.037 66.8098  59
   0  -4 -13 143.069 138.061  29
   0  -4 -13 139.507 102.750  30
   0  -4 -13 265.395 65.6228  52
   0   4  13 258.951 54.9494  47
   0  -4 -13 219.644 52.9587  35
   0  -4 -13 273.338 51.1212  41
   0  -4 -13 188.460 320.588  14
   0   4  13 335.312 342.115  13
   0  -4 -13 194.024 147.191  15
   0   4  13 276.740 57.6310  69
   0   4  13 321.232 69.8598  67
   0   4  13 132.755 131.231  24
   0  -4 -13 18.0075 128.030  21
   0   4  14 17.6454 63.4313  67
   0   4  14 16.1091 47.5586  69
   0   4  14 78.9615 59.5132  34
   0   4  14 216.569 139.754  20
   0   4  14 255.324 136.944  17
   0  -4 -14 26.7611 55.7028  66
   0  -4 -14 1.88138 48.4684  63
   0  -4 -14-13.3228 57.6433  59
   0  -4 -14 132.945 126.631  29
   0  -4 -14 222.741 100.590  30
   0  -4 -14 2.11382 56.5040  52
   0   4  14 57.2838 48.2011  47
   0   4  14 131.138 126.608  24
   0  -4 -14 46.1380 42.4446  41
   0  -4 -14 411.265 133.461  21
   0  -4 -14 336.052 294.396  14
   0   4  14 364.412 332.809  13
   0  -4 -14 73.3006 46.4866  35
   0  -4 -15 11.5520 47.0495  63
   0  -4 -15 45.1667 49.8595  66
   0   4  15 60.2413 53.8988  34
   0   4  15 108.155 124.908  20
   0  -4 -15 20.8617 59.0157  59
   0  -4 -15 28.5072 120.329  29
   0  -4 -15 7.94056 56.6512  52
   0   4  15 17.4003 44.1437  47
   0   4  15 169.414 125.344  24
   0   4  15 74.0291 52.4734  39
   0  -4 -15 5.46902 39.5734  41
   0  -4 -15-15.8288 108.166  21
   0   4  15 1.89999 47.7345  69
   0   4  15 2.36107 60.9451  67
   0  -4 -15 68.4494 40.4780  35
   0   4  16 477.236 61.5292  39
   0   4  16 243.756 67.8334  67
   0   4  16 241.590 54.0913  69
   0   4  16 388.860 60.0478  34
   0  -4 -16 242.297 64.1049  59
   0   4  16 241.262 49.2174  47
   0  -4 -16 298.269 63.8228  52
   0  -4 -16 170.763 49.3539  66
   0   4  17 140.521 42.1918  69
   0   4  17 103.332 53.5538  67
   0  -4 -17 131.523 53.3506  59
   0   4  17 167.886 35.1133  47
   0  -4 -17 145.266 50.0874  52
   0   4  17 265.737 43.8300  34
   0   4  17 1.86492 28.5141  42
   0   4  17 264.771 47.6206  39
   0  -4 -18 321.332 47.9063  59
   0   4  18 224.885 36.5147  39
   0  -4 -18 328.569 46.5953  52
   0   4  18 329.258 49.9136  67
   0   4  18 224.534 30.7522  69
   0  -5  15 112.795 24.6783  47
   0  -5  15 125.382 27.1263  46
   0   5 -15 139.119 25.7153  52
   0   5 -14 285.493 44.0210  63
   0  -5  14 301.652 50.2033  45
   0  -5  14 268.893 51.6916  46
   0  -5  14 265.649 46.7001  47
   0   5 -14 316.865 45.5390  41
   0   5 -14 310.956 40.7205  59
   0   5 -14 352.337 46.1627  52
   0   5 -13 288.050 51.8679  52
   0  -5  13 183.557 48.3397  47
   0  -5  13 175.260 56.5745  45
   0  -5  13 250.325 57.6672  46
   0   5 -13 252.936 52.1649  41
   0  -5  13 241.292 47.6633  69
   0   5 -13 232.307 50.4810  63
   0   5 -13 179.683 45.4034  59
   0   5 -12 459.687 60.0983  59
   0   5 -12 168.300 118.798  29
   0  -5  12 212.599 145.399  18
   0   5 -12 452.202 62.0542  52
   0  -5  12 346.672 61.9780  47
   0  -5  12 433.109 70.6712  45
   0  -5  12 350.929 67.0213  46
   0   5 -12 435.950 64.0507  41
   0  -5  12 483.115 62.0967  69
   0   5 -12 203.886 126.361  31
   0   5 -12 507.472 66.3180  63
   0  -5  12 115.261 129.941  23
   0   5 -11 237.666 59.6120  63
   0   5 -11 219.632 137.123  31
   0   5 -11 296.085 59.4135  59
   0  -5  11 19.1674 125.540  18
   0   5 -11 168.690 128.922  29
   0   5 -11 236.853 57.0120  52
   0  -5  11 161.682 56.4396  47
   0  -5  11 193.569 64.1084  45
   0  -5  11 128.415 59.4203  46
   0   5 -11 139.071 58.0071  41
   0  -5  11-9.54010 124.972  23
   0  -5  11 319.918 64.1421  68
   0  -5  11 292.219 57.4069  69
   0   5 -11 128.981 47.2540  36
   0  -5  10 937.200 88.2005  68
   0  -5  10 825.915 81.0147  69
   0   5 -10 544.044 169.101  31
   0  -5  10 498.636 167.643  18
   0   5 -10 961.073 85.7952  63
   0   5 -10 866.367 82.6986  59
   0   5 -10 877.522 81.3764  52
   0   5 -10 486.916 164.987  29
   0  -5  10 648.103 78.3401  47
   0  -5  10 826.023 86.8917  45
   0  -5  10 835.939 84.7390  46
   0   5 -10 819.253 83.0912  41
   0   5 -10 670.348 72.1465  36
   0  -5  10 469.116 171.057  23
   0  -5  10 731.071 79.2073  71
   0   5  -9 468.513 130.220  15
   0   5  -9 742.948 76.4951  63
   0   5  -9 710.315 176.975  31
   0  -5   9 786.063 74.4371  69
   0  -5   9 796.695 81.3993  68
   0  -5   9 479.320 165.714  18
   0  -5   9 394.680 117.497  17
   0  -5   9 261.480 107.156  20
   0  -5   9 795.280 77.4227  71
   0   5  -9 385.337 156.538  29
   0  -5   9 682.949 74.6949  47
   0  -5   9 644.841 77.0372  46
   0  -5   9 681.773 78.8654  45
   0   5  -9 732.345 78.4047  41
   0   5  -9 558.983 147.699  22
   0   5  -9 622.772 69.2235  36
   0  -5   9 417.984 138.399  26
   0   5  -8 195.479 107.078  15
   0  -5   8 345.754 62.3754  68
   0  -5   8 303.263 50.7241  69
   0   5  -8 199.410 135.621  31
   0   5  -8 287.712 55.7813  63
   0  -5   8 437.057 150.436  18
   0  -5   8 196.446 88.4383  20
   0  -5   8 219.334 97.9768  17
   0   5  -8 290.981 50.0794  79
   0   5  -8 418.874 139.898  29
   0  -5   8 298.516 54.2399  47
   0  -5   8 273.826 55.2803  45
   0   5  -8 214.546 52.8349  41
   0   5  -8 190.974 83.1198  21
   0   5  -8 203.605 125.882  22
   0   5  -8 282.146 46.9262  37
   0   5  -8 240.170 51.0805  36
   0  -5   8 154.795 113.417  26
   0   5  -7 584.680 56.9894  37
   0   5  -7 680.380 62.4960  36
   0  -5   7 871.600 127.567  17
   0  -5   7 655.734 113.207  20
   0  -5   7 536.493 67.4347  68
   0   5  -7 917.340 165.225  29
   0   5  -7 949.840 169.950  31
   0  -5   7 758.293 148.913  26
   0  -5   7 639.557 65.0960  45
   0   5  -7 655.822 67.7666  41
   0   5  -7 510.977 62.3748  63
   0   5  -7 541.108 265.677   3
   0   5  -7 689.558 115.742  21
   0   5  -7 1016.34 164.486  22
   0   5  -7 889.551 138.275  15
   0  -5   6 3651.97 270.719  26
   0  -5   6 3231.76 260.543  25
   0   5  -6 3607.26 248.271  15
   0   5  -6 3696.29 271.668  22
   0  -5   6 3647.63 274.945  23
   0  -5   6 3131.97 221.604  20
   0   5  -6 2958.73 230.063  21
   0   5  -6 3709.68 275.638  29
   0  -5   6 3507.83 235.466  17
   0   5  -6 3404.96 440.630   3
   0  -5   6 3117.02 166.135  33
   0   5  -6 3314.67 268.708  31
   0   5  -6 3335.92 163.642  36
   0   5  -5 5140.22 282.046  15
   0  -5   5 3531.47 191.152  33
   0   5  -5 4114.59 289.520  31
   0   5  -5 4167.29 288.023  29
   0  -5   5 4785.91 296.670  18
   0  -5   5 4423.41 253.464  17
   0   5  -5 3820.07 216.520   9
   0   5  -5 4797.86 492.079   3
   0  -5   5 4829.26 229.373   2
   0   5  -5 4100.11 212.928   7
   0   5  -5 3904.64 262.195  21
   0  -5   5 3675.88 238.117  20
   0   5  -5 4354.31 288.225  22
   0  -5   5 4356.92 290.877  23
   0  -5   5 3907.98 280.110  25
   0  -5   5 3951.42 284.373  26
   0   5  -4 1223.52 132.432  15
   0  -5   4 697.361 65.7486  33
   0   5  -4 820.723 132.640  31
   0   5  -4 862.606 133.415  29
   0  -5   4 1002.01 105.539  17
   0  -5   4 1088.53 141.726  18
   0  -5   4 1353.63 106.647   2
   0   5  -4 1205.85 89.6812   7
   0   5  -4 1038.68 301.263   3
   0   5  -4 938.553 140.474  22
   0  -5   4 923.372 99.6551  20
   0  -5   4 1007.26 138.713  23
   0  -5   4 793.732 126.563  25
   0  -5   4 767.080 132.048  26
   0   5  -3 3059.85 200.337  15
   0   5  -3 2584.50 201.842  31
   0  -5   3 2306.40 126.286  33
   0   5  -3 2427.40 170.481  27
   0   5  -3 2349.24 196.677  29
   0  -5   3 2657.84 158.010  17
   0  -5   3 2987.89 204.325  18
   0   5  -3 2472.38 167.424  19
   0   5  -3 3172.61 392.136   3
   0   5  -3 2835.11 162.654   7
   0  -5   3 3279.47 181.831   2
   0  -5   3 2564.88 153.166  20
   0  -5   3 2955.50 201.953  23
   0   5  -3 2881.55 210.925  22
   0  -5   3 2523.78 203.313  26
   0  -5   3 2378.90 200.509  25
   0  -5   2 675.842 49.4894  33
   0  -5   2 550.952 94.7958  28
   0   5  -2 605.098 88.1428  27
   0  -5   2 682.483 106.563  18
   0  -5   2 483.289 58.8212  17
   0   5  -2 542.623 85.3392  19
   0   5  -2 472.059 274.674   3
   0   5  -2 176.956 34.0253   5
   0  -5   2 597.343 100.195  23
   0  -5   2 566.633 57.1181  20
   0   5  -2 679.614 116.468  22
   0  -5   2 527.106 96.3183  25
   0  -5   2 677.389 107.534  26
   0  -5   1 38787.3 1485.21  33
   0  -5   1 38078.3 1556.53  32
   0  -5   1 38948.0 1551.45  28
   0   5  -1 36036.7 1533.34  27
   0  -5   1 32599.4 1487.54  17
   0   5  -1 38216.0 1533.65  19
   0  -5   1 41100.3 1547.08  18
   0   5  -1 31294.6 1502.18   5
   0   5  -1 43771.0 1775.61   3
   0  -5   1 41055.9 1544.68  23
   0   5  -1 38899.4 1557.35  22
   0  -5   1 41987.9 1564.15  25
   0  -5   0 61554.0 2494.28  32
   0   5   0 58090.5 2479.26  27
   0  -5   0 60857.0 2488.59  28
   0  -5   0 59990.2 2486.87  16
   0   5   0 57584.0 2475.36  19
   0  -5   0 62123.1 2474.14  18
   0  -5   0 61729.1 2470.79  23
   0   5   0 60798.6 2493.06  22
   0  -5   0 64582.4 2496.32  26
   0  -5   0 57775.3 2478.74  14
   0  -5  -1 53908.0 2223.84  14
   0  -5  -1 54146.8 2226.76  32
   0  -5  -1 52946.7 2221.89  30
   0  -5  -1 54875.6 2224.11  28
   0   5   1 50281.1 2211.33  19
   0  -5  -1 53974.0 2221.12  16
   0  -5  -1 55349.4 2198.33  18
   0   5   1 55975.9 2389.89   3
   0  -5  -1 55144.0 2193.03  23
   0  -5  -1 57485.0 2222.23  26
   0   5   1 49366.1 2189.32  24
   0   5   1 52721.6 2217.52  27
   0  -5  -1 58278.3 2227.31  25
   0  -5  -2 66764.9 2730.13  14
   0  -5  -2 64574.7 2712.11  32
   0  -5  -2 65202.6 2713.74  30
   0  -5  -2 65013.9 2712.98  28
   0   5   2 64962.6 2708.07  19
   0  -5  -2 67534.5 2672.19  18
   0   5   2 72025.0 2879.41   3
   0   5   2 64680.8 2708.56  10
   0   5   2 62099.4 2709.84  22
   0  -5  -2 71573.9 2704.70  26
   0   5   2 63342.6 2688.26  24
   0   5   2 64919.0 2712.38  27
   0  -5  -2 69440.4 2710.26  25
   0  -5  -3 5949.87 272.135  26
   0   5   3 5392.33 273.145  24
   0  -5  -3 6101.74 284.968  25
   0   5   3 5923.70 297.860  27
   0  -5  -3 5961.16 293.568  30
   0   5   3 5677.90 293.850  19
   0   5   3 6172.42 435.820   3
   0  -5  -3 5026.50 303.590   4
   0   5   3 5365.93 284.482  10
   0  -5  -3 5704.76 293.833  21
   0  -5  -3 5540.21 323.763  14
   0   5   3 4401.13 238.613  13
   0  -5  -3 5419.87 285.831  16
   0   5   4 17250.1 789.982  13
   0  -5  -4 18292.1 842.125  14
   0  -5  -4 17489.9 772.876  16
   0  -5  -4 17076.1 774.880  32
   0  -5  -4 17842.6 778.368  28
   0  -5  -4 17835.5 781.349  30
   0   5   4 18628.4 787.197  19
   0   5   4 16346.8 738.662  17
   0  -5  -4 17926.6 824.848   4
   0   5   4 17500.5 765.847  10
   0   5   4 18467.6 906.161   3
   0   5   4 16362.6 741.098  20
   0  -5  -4 17335.9 781.291  21
   0  -5  -4 18566.5 746.470  26
   0   5   4 17601.9 785.674  27
   0  -5  -4 18229.1 762.332  25
   0   5   4 17681.3 771.215  24
   0  -5  -5 11326.9 513.216  16
   0  -5  -5 11710.0 607.950  14
   0   5   5 9928.30 568.491  13
   0  -5  -5 11646.4 523.370  32
   0  -5  -5 11916.1 523.270  28
   0  -5  -5 10498.5 522.031  30
   0   5   5 10452.6 489.527  17
   0   5   5 9672.72 498.773  10
   0   5   5 11933.0 635.384   3
   0  -5  -5 12171.4 602.054   4
   0   5   5 10271.0 490.549  20
   0  -5  -5 10909.0 525.924  21
   0   5   5 11243.1 524.927  24
   0  -5  -5 11601.9 496.480  25
   0  -5  -6 27167.5 1070.62  16
   0  -5  -6 26019.1 1200.71  14
   0   5   6 24010.2 1010.25  34
   0  -5  -6 22289.0 1069.56  32
   0  -5  -6 24522.1 1071.92  28
   0   5   6 23872.8 1055.64  17
   0  -5  -6 29282.4 1079.81   2
   0   5   6 23909.3 1055.81  10
   0  -5  -6 28895.5 1213.26   4
   0  -5  -6 23470.2 1085.16  21
   0   5   6 24420.6 1059.28  20
   0  -5  -6 24982.8 1036.66  25
   0   5   6 25009.3 1089.07  24
   0   5   6 23970.6 1092.81  27
   0  -5  -7 9815.44 456.827  16
   0  -5  -7 9519.26 611.031  14
   0  -5  -7 9602.87 494.547  15
   0  -5  -7 9306.20 470.279  32
   0   5   7 9756.43 405.778  34
   0  -5  -7 9260.78 463.042  28
   0  -5  -7 9230.16 483.903  30
   0  -5  -7 9424.74 490.717  29
   0   5   7 9331.28 493.925  19
   0   5   7 9237.73 463.216  17
   0  -5  -7 9786.56 606.470   4
   0  -5  -7 9014.52 447.773   2
   0  -5  -7 8888.84 489.410  21
   0   5   7 9540.39 465.827  20
   0   5   7 9308.54 492.396  27
   0   5   7 9042.76 490.608  24
   0  -5  -8 22450.5 991.358  15
   0  -5  -8 23185.7 935.068  16
   0  -5  -8 21340.1 1136.26  14
   0  -5  -8 20193.4 951.487  32
   0   5   8 20924.3 880.677  34
   0  -5  -8 21460.0 944.334  28
   0  -5  -8 20886.4 978.982  29
   0  -5  -8 20098.7 968.853  30
   0   5   8 20807.8 978.202  19
   0   5   8 20499.2 954.241  17
   0  -5  -8 21661.7 917.651   2
   0   5   8 23813.8 1130.43   6
   0  -5  -8 22581.0 1137.91   4
   0   5   8 21372.1 959.017  20
   0   5   8 21183.6 983.429  24
   0   5   8 19620.1 971.307  27
   0   5   9 670.721 138.022  27
   0  -5  -9 857.664 93.6989  16
   0  -5  -9 915.143 293.285  14
   0  -5  -9 944.372 159.119  15
   0   5   9 627.885 149.006  24
   0  -5  -9 712.318 136.363  30
   0  -5  -9 849.399 144.048  29
   0  -5  -9 779.635 104.889  28
   0   5   9 555.967 122.412  20
   0   5   9 766.760 144.549  19
   0   5   9 884.937 140.153  17
   0   5   9 1009.62 264.485   6
   0  -5  -9 688.892 237.830   4
   0   5   9 749.656 72.4644  34
   0  -5  -9 722.259 116.304  32
   0  -5  -9 742.194 63.3174  35
   0  -5 -10 3626.22 255.422  32
   0   5  10 3727.63 191.372  34
   0   5  10 3208.57 276.380  19
   0   5  10 3534.92 278.868  17
   0  -5 -10 3875.89 300.643  29
   0  -5 -10 3761.40 286.123  30
   0   5  10 3420.83 405.144   6
   0  -5 -10 3400.05 413.312   4
   0   5  10 3197.32 271.211  27
   0  -5 -10 3938.02 304.353  15
   0  -5 -10 3579.00 456.774  14
   0   5  10 3483.71 274.276  20
   0  -5 -10 3553.61 290.663  21
   0  -5 -10 4564.62 197.903  66
   0  -5 -10 3326.22 178.950  35
   0  -5 -11 583.533 68.9724  66
   0  -5 -11 84.1357 80.6909  32
   0  -5 -11 584.373 63.2521  63
   0   5  11 91.1795 117.333  17
   0   5  11 106.287 117.301  19
   0   5  11 69.0447 113.538  20
   0  -5 -11 553.969 68.3722  59
   0  -5 -11 448.840 63.1093  52
   0  -5 -11 122.138 111.610  30
   0  -5 -11 141.450 129.610  29
   0   5  11 37.0658 203.193   6
   0   5  11 154.756 110.702  27
   0  -5 -11 205.419 43.9198  38
   0  -5 -11 152.249 127.062  21
   0  -5 -11 119.565 283.898  14
   0  -5 -11 34.6183 129.478  15
   0  -5 -11 178.159 51.4601  35
   0  -5 -12 3007.99 150.039  59
   0  -5 -12 1484.24 204.656  30
   0  -5 -12 1658.53 232.326  29
   0   5  12 3069.50 139.926  69
   0   5  12 3315.48 161.434  67
   0  -5 -12 3420.16 158.068  66
   0   5  12 996.382 196.034  17
   0   5  12 972.871 183.499  19
   0  -5 -12 2925.31 148.240  52
   0  -5 -12 1915.64 126.510  35
   0   5  12 1143.42 183.494  27
   0  -5 -12 1814.94 118.377  38
   0  -5 -12 2911.67 142.962  63
   0  -5 -12 1342.76 212.932  21
   0   5  12 1231.63 209.776  20
   0   5  12 1141.61 214.566  24
   0   5  12 576.950 364.771  13
   0  -5 -12 615.994 319.963  14
   0  -5 -13 3897.34 209.073  52
   0  -5 -13 3635.74 332.446  29
   0  -5 -13 4390.73 320.346  30
   0   5  13 3825.63 216.250  67
   0  -5 -13 4224.96 215.040  66
   0   5  13 3736.61 199.407  69
   0   5  13 3648.93 326.435  17
   0   5  13 3967.50 297.074  19
   0  -5 -13 3918.90 196.788  35
   0   5  13 3879.70 328.283  24
   0   5  13 3572.05 279.978  27
   0  -5 -13 3767.33 202.235  63
   0  -5 -13 4297.64 524.132  14
   0   5  13 4234.99 589.483  13
   0  -5 -13 3762.50 207.871  59
   0  -5 -13 4492.76 344.980  21
   0   5  13 3920.90 329.254  20
   0   5  14 1270.33 206.883  20
   0   5  14 1346.00 206.363  17
   0  -5 -14 1296.45 108.263  59
   0  -5 -14 1354.46 176.649  30
   0  -5 -14 1271.82 105.582  52
   0  -5 -14 1469.08 111.639  66
   0   5  14 1227.70 111.498  67
   0   5  14 1345.56 99.5594  69
   0   5  14 1310.46 204.263  24
   0   5  14 1367.04 104.516  39
   0  -5 -14 1199.46 198.224  21
   0  -5 -14 1397.39 95.5638  35
   0   5  14 1405.42 110.345  34
   0   5  14 1226.93 93.0382  47
   0  -5 -14 1096.30 331.446  14
   0   5  14 1347.17 391.143  13
   0   5  15 2259.64 245.699  24
   0   5  15 2430.02 255.209  20
   0  -5 -15 2514.89 249.262  21
   0   5  15 2120.86 130.382  47
   0  -5 -15 2527.30 148.384  52
   0  -5 -15 2419.44 151.004  59
   0   5  15 2286.05 138.992  69
   0  -5 -15 2548.30 147.446  66
   0   5  15 2303.72 153.882  67
   0   5  15 2508.33 148.192  34
   0  -5 -15 2408.45 131.623  35
   0  -5 -16 3319.19 173.856  52
   0  -5 -16 3424.65 177.308  59
   0   5  16 2696.61 159.749  69
   0  -5 -16 2888.65 163.446  66
   0   5  16 3104.30 179.018  67
   0  -5 -16 3210.61 152.684  35
   0   5  16 3407.97 170.562  34
   0   5  17 503.762 55.6246  34
   0   5  17 527.333 51.3559  42
   0  -5 -17 542.166 63.4517  52
   0  -5 -17 630.620 66.4610  59
   0  -5 -17 235.484 42.0795  66
   0   5  17 525.819 66.5241  67
   0   5  17 338.510 48.8248  69
   0   5  18 266.552 46.6531  67
   0  -5 -18 219.934 43.4734  59
   0   5  18 174.976 38.0146  39
   0  -5 -18 240.382 43.9572  52
   0  -6  14 0.67947 35.3710  45
   0  -6  14-15.9753 34.4109  46
   0   6 -14 9.88751 26.2607  52
   0  -6  14-10.6449 20.4889  47
   0   6 -14 8.10830 29.0597  41
   0   6 -14-11.0489 24.3438  63
   0   6 -13-9.53151 38.7043  63
   0   6 -13-3.21575 38.4965  41
   0  -6  13 9.23311 44.7964  45
   0  -6  13 7.79163 45.5401  46
   0  -6  13 25.7608 34.6378  47
   0   6 -13 3.99660 35.2654  52
   0   6 -13 12.4646 28.9542  59
   0  -6  12 236.933 48.8151  47
   0   6 -12 231.955 48.5040  52
   0  -6  12 219.075 59.1911  45
   0  -6  12 207.562 57.8569  46
   0   6 -12 200.056 53.3201  41
   0   6 -12 205.238 52.8359  63
   0   6 -12 299.726 120.361  31
   0   6 -12 243.675 43.8356  59
   0  -6  12-2.47639 30.6134  69
   0   6 -11 782.963 72.2059  59
   0   6 -11 613.070 151.509  29
   0  -6  11 473.939 157.996  18
   0   6 -11 791.391 75.6345  52
   0  -6  11 618.349 73.2391  47
   0  -6  11 846.731 82.0226  46
   0  -6  11 908.469 86.8136  45
   0   6 -11 909.677 82.8857  41
   0  -6  11 786.356 76.3520  71
   0   6 -11 512.064 155.523  31
   0   6 -11 820.531 79.4059  63
   0  -6  11 861.644 81.6245  68
   0  -6  11 698.982 69.9710  69
   0   6 -10 1136.88 91.6078  63
   0   6 -10 762.694 181.835  31
   0  -6  10 465.564 169.878  18
   0   6 -10 1014.39 85.5335  59
   0   6 -10 1048.25 87.0052  52
   0  -6  10 886.892 83.6041  47
   0  -6  10 895.289 89.5719  46
   0  -6  10 958.188 94.2949  45
   0   6 -10 937.218 89.5702  41
   0   6 -10 925.871 79.0724  36
   0  -6  10 1113.45 97.9259  68
   0  -6  10 1070.16 83.5523  69
   0  -6  10 948.528 89.8589  71
   0   6 -10 776.030 172.133  29
   0  -6   9 399.441 68.6273  71
   0   6  -9 244.772 138.684  29
   0  -6   9 466.140 59.4019  69
   0  -6   9 448.543 76.6811  68
   0   6  -9 319.457 161.543  31
   0   6  -9 568.478 71.0287  63
   0  -6   9 401.072 64.3005  47
   0  -6   9 520.551 74.4759  45
   0   6  -9 498.414 69.9470  41
   0   6  -9 374.234 145.518  22
   0  -6   9 523.393 162.759  23
   0   6  -9 505.977 63.6223  36
   0  -6   9 327.246 139.322  26
   0   6  -8 484.480 59.1739  79
   0   6  -8 528.005 158.842  29
   0  -6   8 565.803 61.5658  69
   0  -6   8 523.079 72.7042  68
   0   6  -8 457.904 161.566  31
   0   6  -8 498.774 66.4680  63
   0  -6   8 394.054 61.9259  47
   0  -6   8 298.213 143.860  26
   0   6  -8 535.590 70.8778  41
   0  -6   8 576.195 160.689  23
   0   6  -8 501.224 152.081  22
   0   6  -8 521.786 123.404  15
   0   6  -8 523.960 58.8324  37
   0   6  -8 555.780 64.4156  36
   0   6  -7 78.3695 90.5333  15
   0  -6   7 3.12503 35.3842  69
   0  -6   7 5.24655 52.3237  68
   0   6  -7-69.8609 134.181  31
   0   6  -7 8.98473 43.3982  63
   0   6  -7 35.8341 44.9353  79
   0   6  -7 42.3076 115.091  29
   0  -6   7 1.71227 39.7613  47
   0  -6   7 24.4508 46.8605  46
   0   6  -7-3.53042 45.3766  41
   0   6  -7 3.08103 42.0592  36
   0   6  -7 34.7792 40.0757  37
   0  -6   7 127.650 115.198  26
   0   6  -7-31.6162 118.236  22
   0  -6   7-76.8313 119.923  23
   0   6  -6 966.292 72.6231  79
   0  -6   6 903.425 78.3414  68
   0  -6   6 829.633 77.3007  33
   0   6  -6 968.961 169.055  31
   0  -6   6 790.755 155.943  26
   0  -6   6 634.315 150.801  25
   0  -6   6 809.028 75.3414  46
   0  -6   6 924.191 74.5756  45
   0   6  -6 812.477 68.4391  37
   0   6  -6 817.030 71.3973  36
   0   6  -6 1000.06 77.1569  63
   0   6  -6 675.527 125.906  15
   0   6  -6 567.865 312.271   3
   0   6  -6 906.521 157.266  29
   0  -6   6 703.538 160.156  18
   0  -6   6 646.951 155.547  23
   0   6  -6 542.308 111.282  21
   0   6  -6 500.581 151.633  22
   0  -6   5 1044.58 81.3796  33
   0   6  -5 933.858 159.189  31
   0   6  -5 980.200 73.6998  36
   0  -6   5 876.534 161.325  18
   0   6  -5 754.697 128.005  15
   0   6  -5 927.981 152.709  29
   0  -6   5 1017.46 163.074  26
   0  -6   5 1027.53 160.737  25
   0   6  -5 915.227 325.053   3
   0  -6   5 965.024 160.330  23
   0   6  -5 702.989 126.202  21
   0   6  -5 968.037 165.377  22
   0   6  -4 9937.49 496.613  31
   0  -6   4 9679.43 377.135  33
   0   6  -4 9607.31 374.154  36
   0  -6   4 9492.23 482.079  18
   0   6  -4 8152.50 452.239  15
   0   6  -4 9389.66 484.110  29
   0  -6   4 9860.30 495.343  26
   0  -6   4 9536.83 495.150  25
   0  -6   4 6864.63 412.982   2
   0   6  -4 7977.24 685.670   3
   0   6  -4 5304.99 381.325   7
   0   6  -4 10034.0 495.135  22
   0  -6   4 9462.30 481.383  23
   0  -6   3 3188.90 233.312  23
   0   6  -3 3176.38 242.865  22
   0  -6   3 3487.99 239.414  18
   0   6  -3 2985.51 218.854  15
   0   6  -3 3090.72 230.823  29
   0  -6   3 3174.41 241.075  26
   0  -6   3 3409.31 245.208  25
   0   6  -3 2279.93 172.975   7
   0   6  -3 3268.53 434.655   3
   0  -6   3 2664.69 198.091   2
   0  -6   3 3171.92 150.566  33
   0   6  -2 232.127 81.0999  19
   0  -6   2 403.755 101.375  18
   0  -6   2 525.904 91.6832   2
   0   6  -2 563.478 299.857   3
   0   6  -2 233.476 79.9437  27
   0  -6   2 352.366 106.281  25
   0  -6   2 242.957 88.1338  28
   0  -6   2 366.623 96.3751  23
   0   6  -2 293.567 112.198  22
   0  -6   2 224.437 42.5308  33
   0  -6   1 14654.0 653.138  18
   0   6  -1 13082.1 637.862  19
   0   6  -1 14991.3 889.853   3
   0  -6   1 13291.3 657.388  28
   0   6  -1 13026.0 640.289  27
   0  -6   1 15186.6 677.158  25
   0   6  -1 14478.6 669.763  22
   0  -6   1 14557.8 648.441  23
   0  -6   1 13840.6 670.383  32
   0  -6   1 14350.2 585.045  33
   0  -6   0 23405.0 952.714  18
   0  -6   0 21616.2 967.483  16
   0   6   0 21038.9 951.871  19
   0  -6   0 24275.2 983.053  26
   0  -6   0 20944.4 969.276  28
   0   6   0 21041.0 955.060  27
   0  -6   0 21604.7 894.897  33
   0  -6   0 22017.8 977.739  32
   0  -6   0 22191.3 944.265  23
   0   6   0 22471.9 974.725  22
   0  -6  -1 22777.7 1004.95  23
   0  -6  -1 23425.0 1047.24  16
   0  -6  -1 25244.2 1016.58  18
   0   6   1 23090.0 1034.40  19
   0  -6  -1 24501.0 1041.44  14
   0  -6  -1 23530.3 1046.21  28
   0   6   1 22754.3 1037.45  27
   0  -6  -1 25183.6 1051.29  25
   0  -6  -1 25171.1 1048.07  26
   0   6   1 25348.4 1256.32   3
   0  -6  -1 23683.7 1050.06  32
   0  -6  -2 15407.0 660.282  18
   0   6   2 15748.7 704.135  19
   0  -6  -2 16412.4 712.315  16
   0  -6  -2 16755.5 721.427  14
   0  -6  -2 15923.5 709.555  28
   0  -6  -2 15107.6 708.318  30
   0   6   2 14106.5 671.817  24
   0  -6  -2 17050.2 704.563  26
   0   6   2 15344.5 705.942  27
   0  -6  -2 16351.4 708.797  25
   0   6   2 17049.8 903.229   3
   0  -6  -2 15084.7 636.268  33
   0  -6  -2 15376.9 708.685  32
   0   6   3 2092.54 177.709  22
   0   6   3 2453.03 184.494  19
   0  -6  -3 2485.25 208.556  14
   0  -6  -3 2339.21 182.068  30
   0   6   3 2411.96 162.521  24
   0   6   3 2403.84 184.868  27
   0  -6  -3 2609.81 179.120  25
   0  -6  -3 2687.41 167.852  26
   0   6   3 2879.99 343.075   3
   0   6   3 2435.59 185.410  10
   0  -6  -3 2351.86 196.482   4
   0  -6  -3 2407.53 176.394  32
   0  -6  -3 2355.38 114.788  33
   0  -6  -4 1851.47 167.182  21
   0   6   4 1713.71 164.271  19
   0  -6  -4 1838.11 206.120  14
   0  -6  -4 1780.06 159.770  16
   0  -6  -4 1981.96 166.127  30
   0  -6  -4 1869.44 159.582  28
   0  -6  -4 2028.34 136.846  26
   0   6   4 1865.15 150.462  24
   0  -6  -4 1903.24 150.618  25
   0   6   4 1885.29 168.533  27
   0   6   4 1785.95 156.926  10
   0   6   4 2283.86 307.685   3
   0  -6  -4 1954.81 190.459   4
   0  -6  -4 1773.82 92.7569  33
   0  -6  -5 278.194 101.037  21
   0   6   5 238.490 89.3502  24
   0   6   5 239.769 61.8270  17
   0   6   5 289.107 62.9909  20
   0   6   5 539.672 120.378  19
   0  -6  -5 428.038 160.962  14
   0  -6  -5 368.913 91.8720  16
   0   6   5 302.779 99.2903  13
   0  -6  -5 188.355 85.9284  30
   0  -6  -5 282.734 82.5876  28
   0  -6  -5 191.437 47.1484  26
   0  -6  -5 188.304 68.5646  25
   0   6   5 311.186 103.323  27
   0   6   5 450.540 97.8743  10
   0   6   5 666.787 213.401   3
   0  -6  -5 588.947 143.336   4
   0  -6  -5 165.321 84.0545  32
   0  -6  -5 178.298 34.0255  33
   0  -6  -6 300.682 105.552  21
   0   6   6 375.314 110.435  24
   0   6   6 213.837 70.7500  17
   0   6   6 317.961 74.0092  20
   0  -6  -6 548.009 190.083  14
   0  -6  -6 281.762 87.5213  16
   0   6   6 366.891 148.602  13
   0  -6  -6 213.539 86.5253  28
   0  -6  -6 196.481 99.3008  30
   0  -6  -6 195.755 60.5231  25
   0  -6  -6 555.956 175.920   4
   0  -6  -6 841.969 111.358   2
   0   6   6 423.298 96.8579  10
   0  -6  -6 140.263 79.6557  32
   0   6   6 80.2424 38.3630  34
   0  -6  -6 149.913 32.9885  33
   0  -6  -7 679.405 111.975  32
   0  -6  -7 573.466 43.3544  33
   0   6   7 546.811 55.8734  34
   0   6   7 419.795 87.3350  17
   0   6   7 525.459 95.9190  20
   0  -6  -7 553.182 103.361  16
   0   6   7 526.351 192.643  13
   0  -6  -7 629.230 211.249  14
   0  -6  -7 453.136 99.1024  28
   0   6   7 594.157 130.823  27
   0  -6  -7 342.239 87.3834   2
   0  -6  -7 610.699 193.735   4
   0   6   7 334.870 95.5277  10
   0  -6  -7 683.876 134.212  21
   0   6   7 509.702 121.113  24
   0  -6  -8 418.936 104.813  32
   0   6   8 405.630 58.3473  34
   0  -6  -8 351.120 49.7851  35
   0   6   8 609.146 140.778  19
   0   6   8 447.022 100.558  17
   0   6   8 530.499 105.249  20
   0  -6  -8 457.262 219.003  14
   0   6   8 486.563 220.392  13
   0  -6  -8 506.942 95.2940  16
   0  -6  -8 489.445 121.784  30
   0  -6  -8 509.918 105.406  28
   0   6   8 437.850 129.947  27
   0  -6  -8 590.897 90.4078   2
   0   6   8 529.615 99.7544  10
   0   6   8 833.995 234.701   6
   0  -6  -8 664.277 208.473   4
   0  -6  -8 514.519 131.301  21
   0   6   8 491.386 132.758  24
   0   6   9 15347.2 615.302  34
   0  -6  -9 14626.2 703.577  32
   0  -6  -9 14937.2 693.039  28
   0  -6  -9 14720.6 728.961  30
   0   6   9 12517.4 866.429  13
   0  -6  -9 14645.8 881.285  14
   0   6   9 14791.9 736.278  24
   0   6   9 14436.3 727.829  27
   0  -6  -9 13945.6 603.938  35
   0   6   9 14594.9 728.048  19
   0  -6  -9 14957.7 672.463  16
   0   6   9 13890.5 695.706  17
   0   6   9 12667.5 654.514  10
   0   6   9 14616.9 875.484   6
   0  -6  -9 15010.6 879.475   4
   0   6   9 13612.6 692.849  20
   0  -6 -10 1766.08 111.773  59
   0  -6 -10 1632.00 195.799  30
   0  -6 -10 1363.96 145.960  28
   0  -6 -10 1443.76 165.949  32
   0   6  10 1146.41 184.846  19
   0   6  10 1297.65 171.758  17
   0  -6 -10 1752.39 109.628  52
   0   6  10 930.370 309.035  13
   0  -6 -10 1669.34 319.666  14
   0   6  10 1840.31 204.118  27
   0   6  10 1433.26 203.438  24
   0  -6 -10 1455.41 99.9395  35
   0   6  10 1540.74 109.611  34
   0   6  10 1472.42 179.313  20
   0   6  10 1918.88 113.774  67
   0  -6 -10 1239.61 286.501   4
   0   6  10 1387.59 300.707   6
   0  -6 -11 3849.54 265.755  32
   0   6  11 3887.07 288.272  17
   0   6  11 4041.97 300.316  19
   0  -6 -11 2836.39 173.035  52
   0  -6 -11 2802.58 161.765  56
   0  -6 -11 4185.23 305.778  30
   0  -6 -11 2754.67 174.381  59
   0   6  11 3845.58 491.749  13
   0  -6 -11 4092.79 462.473  14
   0   6  11 4037.81 296.758  27
   0   6  11 4218.62 321.980  24
   0  -6 -11 3297.59 164.902  38
   0   6  11 4355.75 298.131  20
   0  -6 -11 2930.47 179.562  66
   0   6  11 2784.10 177.103  67
   0  -6 -11 3804.43 175.162  35
   0   6  11 3946.63 188.380  34
   0  -6 -12 6590.88 377.426  32
   0  -6 -12 4983.88 288.561  59
   0  -6 -12 7556.08 441.102  30
   0  -6 -12 8491.85 656.008  14
   0   6  12 6898.19 666.862  13
   0   6  12 6937.35 415.423  27
   0  -6 -12 6167.81 278.119  38
   0   6  12 7575.41 438.850  20
   0  -6 -12 8434.74 474.780  21
   0   6  12 7745.03 433.479  19
   0   6  12 7258.04 432.323  17
   0  -6 -12 5492.73 291.154  52
   0   6  12 4880.99 290.463  67
   0  -6 -12 5132.51 291.352  66
   0   6  12 7331.12 304.779  34
   0  -6 -12 6799.89 288.987  35
   0  -6 -13 430.767 73.7030  59
   0  -6 -13 421.302 136.921  30
   0   6  13 257.535 130.894  19
   0   6  13 532.042 148.798  20
   0   6  13 414.647 142.384  17
   0  -6 -13 421.898 73.3601  52
   0  -6 -13 79.4936 262.951  14
   0   6  13 228.995 115.858  27
   0   6  13 333.826 65.0973  39
   0  -6 -13 340.587 51.5369  38
   0  -6 -13 282.459 149.383  21
   0  -6 -13 397.569 62.2389  35
   0   6  13 539.059 77.9661  67
   0  -6 -13 556.145 78.8773  66
   0  -6 -14 372.467 71.4314  52
   0  -6 -14 645.239 139.209  30
   0  -6 -14 351.882 72.8546  59
   0  -6 -14 429.697 63.9217  35
   0   6  14 757.239 173.482  24
   0   6  14 446.851 70.2595  39
   0  -6 -14 375.357 72.0940  66
   0   6  14 355.040 139.840  20
   0   6  14 482.342 152.693  17
   0  -6 -14 769.799 170.949  21
   0   6  14 266.633 67.4211  67
   0  -6 -15 1177.59 86.9790  35
   0   6  15 1212.64 100.443  34
   0   6  15 1036.94 187.703  24
   0   6  15 1240.15 96.9246  39
   0  -6 -15 1254.65 104.065  59
   0  -6 -15 1107.33 156.526  30
   0  -6 -15 1100.37 99.3547  66
   0   6  15 1207.12 106.871  67
   0   6  15 1036.31 84.9156  69
   0  -6 -15 1194.52 185.777  21
   0   6  15 820.278 177.966  20
   0  -6 -15 1327.90 103.308  52
   0   6  16 1353.40 95.0102  72
   0   6  16 1521.84 105.288  39
   0   6  16 1615.78 113.685  67
   0  -6 -16 1491.33 104.198  66
   0  -6 -16 1643.50 109.747  52
   0  -6 -16 1378.93 90.8911  35
   0   6  16 1590.48 106.532  34
   0  -6 -16 1568.06 111.303  59
   0   6  17 14.8809 41.5127  39
   0   6  17-4.61155 39.1666  42
   0   6  17 13.9043 43.0729  34
   0  -6 -17-12.1502 37.6110  66
   0  -6 -17 11.7624 45.2723  52
   0   6  17 7.76257 48.3303  67
   0  -6 -17 42.3690 47.7246  59
   0   6  18 225.055 44.6399  67
   0  -6 -18 204.945 40.4130  59
   0  -6 -18 209.313 40.5317  52
   0   6  18 207.141 29.9918  42
   0   7 -13-18.6176 30.3840  63
   0   7 -13 46.2512 32.0710  41
   0  -7  13 10.4786 39.9899  46
   0  -7  13-3.32812 39.1405  45
   0   7 -13-13.8099 27.9348  52
   0   7 -12 4.57831 41.3613  63
   0  -7  12 67.3896 31.9129  47
   0   7 -12 53.5948 37.7625  52
   0  -7  12 42.2373 48.6059  46
   0  -7  12 39.4413 48.5604  45
   0   7 -12 14.9020 42.8793  41
   0   7 -11 437.336 56.4087  52
   0  -7  11 371.592 53.1228  47
   0  -7  11 447.645 69.0716  45
   0   7 -11 328.622 61.8029  41
   0   7 -11 469.479 62.8433  63
   0   7 -11 328.419 127.145  31
   0   7 -11 418.154 50.0922  59
   0  -7  11 437.996 65.1511  68
   0  -7  11 375.571 58.7334  71
   0   7 -10 317.646 59.3386  63
   0   7 -10 394.437 145.633  31
   0   7 -10 148.325 119.202  29
   0  -7  10 273.631 67.9969  68
   0   7 -10 239.274 49.8634  59
   0  -7  10 200.844 51.0216  47
   0   7 -10 267.569 53.7952  52
   0  -7  10 258.010 66.3842  45
   0   7 -10 213.068 59.6217  41
   0   7 -10 222.105 48.2861  36
   0  -7  10 230.421 130.816  23
   0  -7  10 190.844 61.4140  71
   0   7  -9 33.4560 43.9922  59
   0  -7   9 97.1867 62.8304  71
   0  -7   9 72.7130 43.9337  47
   0   7  -9 35.8019 116.440  29
   0   7  -9 21.0184 51.5578  63
   0   7  -9 238.756 144.007  31
   0   7  -9 129.654 58.6147  41
   0  -7   9 141.277 132.926  23
   0   7  -9 172.058 120.648  22
   0  -7   9 76.0716 63.5351  68
   0  -7   9 60.2232 36.5842  69
   0   7  -9 77.2320 47.2854  36
   0  -7   8 181.202 67.2714  68
   0   7  -8 9.69522 135.071  31
   0   7  -8 45.4868 120.865  29
   0   7  -8 121.233 48.5255  79
   0  -7   8 77.9306 138.758  18
   0   7  -8 163.421 46.1034  37
   0   7  -8 179.201 52.6717  36
   0  -7   8 80.7366 43.1395  47
   0  -7   8 184.208 59.4757  46
   0   7  -8 101.599 54.4007  41
   0   7  -8 152.822 57.0318  63
   0   7  -8 25.7636 120.209  22
   0  -7   8 104.521 137.683  23
   0  -7   8 9.58611 123.474  26
   0  -7   7 2036.41 133.317  68
   0   7  -7 1892.27 245.912  31
   0   7  -7 2072.83 127.917  63
   0   7  -7 1686.94 222.625  29
   0   7  -7 2227.00 122.832  79
   0  -7   7 1399.40 225.996  18
   0  -7   7 1724.39 118.614  47
   0  -7   7 1955.49 124.233  46
   0  -7   7 2114.17 127.809  45
   0   7  -7 2045.48 129.054  41
   0   7  -7 1863.42 117.776  37
   0   7  -7 2007.84 121.894  36
   0  -7   7 1416.02 225.565  26
   0   7  -7 1799.89 231.723  22
   0  -7   7 1991.79 241.242  23
   0  -7   6 59.2577 52.0691  68
   0   7  -6-8.84822 128.663  31
   0  -7   6 45.3042 51.4187  33
   0   7  -6 65.5768 45.6957  79
   0   7  -6 7.32014 43.1954  63
   0  -7   6 25.6364 122.173  18
   0   7  -6 41.4886 108.483  29
   0  -7   6-20.4386 52.5479  55
   0  -7   6 19.1492 38.9001  47
   0  -7   6 30.9051 47.0195  46
   0  -7   6 8.40208 47.6440  45
   0   7  -6-8.31505 133.367  22
   0  -7   6 109.588 125.108  23
   0   7  -6 40.1245 46.4930  36
   0   7  -6 58.2448 43.0291  37
   0  -7   6 35.4227 113.364  25
   0  -7   6 8.90230 118.761  26
   0   7  -6-52.9321 84.0883  15
   0  -7   5 1416.00 95.7404  68
   0  -7   5 1126.74 180.715  18
   0   7  -5 1385.08 183.946  29
   0   7  -5 1298.88 88.5136  79
   0  -7   5 1343.13 89.4710  73
   0  -7   5 1202.28 91.7513  55
   0  -7   5 1098.07 184.569  26
   0  -7   5 696.747 162.272  25
   0  -7   5 1101.57 85.7464  46
   0  -7   5 1224.88 88.7853  45
   0   7  -5 1000.02 143.552  15
   0   7  -5 718.162 129.475  21
   0   7  -5 1004.25 178.835  22
   0  -7   5 932.319 168.343  23
   0   7  -5 1118.86 83.0830  37
   0   7  -5 1063.38 83.1254  36
   0  -7   5 1075.18 92.7089  33
   0   7  -5 1083.65 181.981  31
   0   7  -5 750.056 334.479   3
   0   7  -4 5055.16 348.726  31
   0  -7   4 5008.96 233.304  33
   0  -7   4 4388.97 328.305  18
   0  -7   4 4277.13 337.479  26
   0  -7   4 4514.94 342.681  25
   0   7  -4 3666.83 293.897  15
   0   7  -4 4894.91 345.939  22
   0  -7   4 4431.78 324.224  23
   0   7  -4 4868.93 226.307  37
   0   7  -4 5064.82 228.986  36
   0   7  -4 4548.24 327.435  29
   0  -7   4 5590.89 235.725  68
   0  -7   4 5496.37 229.236  74
   0  -7   4 2739.66 261.609   2
   0   7  -4 3345.51 506.955   3
   0  -7   3 8433.00 358.275  33
   0  -7   3 6808.56 418.064   2
   0   7  -3 8429.56 706.184   3
   0  -7   3 8025.70 451.595  23
   0   7  -3 8919.09 481.512  22
   0  -7   3 8713.42 482.166  25
   0  -7   3 8869.77 479.309  26
   0   7  -3 7784.74 455.147  29
   0   7  -3 7619.62 437.305  15
   0   7  -3 7944.88 354.639  36
   0  -7   3 8287.50 458.792  18
   0  -7   2 76.3652 43.8993  33
   0   7  -2-37.6362 281.504   3
   0  -7   2 29.8003 69.4962   2
   0   7  -2 24.6126 108.992  22
   0  -7   2 85.6302 91.2147  23
   0  -7   2 19.4201 102.418  25
   0   7  -2 21.9649 73.3320  27
   0   7  -2 17.6391 86.9383  29
   0  -7   2 88.6281 88.0656  28
   0   7  -2 20.3387 84.5992  15
   0   7  -2 76.8922 38.5432  36
   0  -7   2 63.1761 92.7372  18
   0   7  -2 53.4475 79.3050  19
   0   7  -1 8531.31 451.414  19
   0  -7   1 8790.38 460.208  18
   0  -7   1 10165.6 503.632  25
   0  -7   1 9543.65 490.490  26
   0  -7   1 8753.47 454.058  23
   0   7  -1 9266.21 488.067  22
   0  -7   1 9071.10 481.847  28
   0   7  -1 8833.30 456.250  27
   0   7  -1 9653.06 721.975   3
   0  -7   1 9055.86 471.597   2
   0   7  -1 8946.79 483.094  31
   0  -7   1 9027.11 388.652  33
   0  -7   1 8865.31 488.719  32
   0   7   0 17042.5 819.911  19
   0  -7   0 17437.9 812.634  18
   0  -7   0 19476.2 854.101  26
   0   7   0 18801.1 849.641  22
   0  -7   0 16851.9 802.917  23
   0   7   0 17931.6 828.279  27
   0  -7   0 18653.2 848.860  28
   0   7   0 18417.5 846.720  31
   0  -7   0 18991.1 753.480  33
   0  -7   0 18477.7 857.477  32
   0  -7   0 17028.1 841.538   2
   0  -7  -1 3308.66 205.415  18
   0  -7  -1 3453.28 245.524  16
   0   7   1 3511.94 236.545  19
   0  -7  -1 3758.71 244.830  26
   0  -7  -1 3702.10 250.562  25
   0  -7  -1 3616.10 242.839  28
   0   7   1 3371.99 234.614  27
   0  -7  -1 3952.30 236.628  14
   0  -7  -1 3050.67 190.516  23
   0  -7  -1 3706.06 250.070  32
   0  -7  -2 6797.09 388.862  16
   0   7   2 7021.70 379.556  19
   0  -7  -2 6270.70 325.617  18
   0  -7  -2 7463.84 389.995  25
   0   7   2 7143.39 384.752  27
   0  -7  -2 7925.12 387.847  26
   0  -7  -2 6953.10 380.703  14
   0  -7  -2 6909.52 386.371  30
   0  -7  -2 7040.75 387.628  28
   0  -7  -2 6852.37 387.585  32
   0  -7  -2 7037.73 302.237  33
   0   7   2 7576.05 595.859   3
   0   7   3 31306.6 1493.24   3
   0  -7  -3 27526.0 1285.92   4
   0   7   3 28869.1 1268.85  19
   0  -7  -3 31346.9 1261.65  26
   0  -7  -3 31284.9 1275.75  25
   0   7   3 28421.7 1270.98  27
   0   7   3 27706.2 1234.79  24
   0  -7  -3 29352.9 1280.59  30
   0  -7  -3 29904.4 1288.05  14
   0   7   3 28465.1 1270.04  22
   0  -7  -3 29179.3 1277.36  32
   0  -7  -3 28790.7 1183.34  33
   0   7   4 1071.46 272.093   3
   0  -7  -4 919.728 141.293   4
   0   7   4 871.021 139.252  10
   0  -7  -4 996.163 135.114  16
   0   7   4 961.008 146.936  19
   0  -7  -4 1197.49 134.271  25
   0  -7  -4 1116.53 117.713  26
   0   7   4 991.786 118.658  24
   0   7   4 1096.81 151.460  27
   0  -7  -4 1288.60 147.333  30
   0  -7  -4 937.541 157.245  14
   0   7   4 972.000 138.456  22
   0  -7  -4 1200.32 72.1440  33
   0   7   5 10389.5 633.387   3
   0  -7  -5 11045.4 484.811   2
   0   7   5 8895.51 438.116  10
   0  -7  -5 10140.6 509.780   4
   0   7   5 9683.55 465.780  19
   0  -7  -5 9381.55 452.911  16
   0  -7  -5 7983.07 394.615  26
   0  -7  -5 9109.81 433.335  25
   0   7   5 8442.58 454.104  27
   0   7   5 8110.42 427.326  24
   0  -7  -5 8740.33 449.693  28
   0  -7  -5 8049.15 446.302  30
   0  -7  -5 9938.20 509.055  14
   0   7   5 7359.57 352.314  34
   0  -7  -5 7891.45 440.616  32
   0  -7  -5 7899.65 351.446  33
   0  -7  -6 152.542 35.2336  33
   0   7   6 132.161 38.7635  34
   0  -7  -6 183.522 89.7890  32
   0   7   6 240.001 100.202  10
   0  -7  -6 591.575 108.096   2
   0  -7  -6 523.155 155.047   4
   0   7   6 352.482 211.646   3
   0  -7  -6 243.153 114.574  21
   0   7   6 251.122 116.058  27
   0   7   6 112.767 97.4436  24
   0  -7  -6 213.481 75.1114  25
   0  -7  -6 153.639 100.399  30
   0  -7  -6 253.912 94.9568  28
   0  -7  -6 335.023 168.525  14
   0  -7  -6 345.394 100.487  16
   0  -7  -6 105.835 41.4225  35
   0   7   6 272.031 127.019  19
   0   7   7 82.7772 99.8979  24
   0  -7  -7 26.0984 109.211  21
   0  -7  -7 10.4627 83.3342  16
   0  -7  -7 228.729 170.146  14
   0  -7  -7-23.2205 90.1973  28
   0  -7  -7 29.6194 85.4223  32
   0   7   7 28.0757 40.4028  34
   0  -7  -7 18.0834 31.0828  33
   0  -7  -7 48.6488 74.5720   2
   0   7   7-4.50792 87.7441  10
   0  -7  -7 109.156 146.337   4
   0  -7  -8 367.766 110.583  32
   0  -7  -8 497.670 105.430  16
   0  -7  -8 471.286 207.006  14
   0  -7  -8 716.327 186.824   4
   0  -7  -8 807.851 113.956   2
   0   7   8 631.459 110.803  10
   0  -7  -8 445.409 145.990  21
   0   7   8 651.101 141.463  24
   0   7   8 605.937 148.312  27
   0  -7  -8 500.801 117.220  28
   0   7   8 460.243 97.6842  20
   0   7   8 516.492 99.4363  17
   0   7   8 379.488 59.2686  34
   0  -7  -9 5019.27 328.659  32
   0   7   9 4337.44 294.230  17
   0  -7  -9 4718.35 294.783  16
   0   7   9 4960.68 348.190  19
   0  -7  -9 4824.50 312.956  28
   0  -7  -9 5312.75 354.264  30
   0   7   9 4285.58 334.607  24
   0   7   9 4988.72 349.117  27
   0  -7  -9 4943.60 441.760  14
   0   7   9 3935.80 272.488  10
   0   7   9 4509.28 452.545   6
   0  -7  -9 4762.61 349.602  21
   0   7   9 4352.48 294.074  20
   0  -7  -9 4764.64 231.950  66
   0   7   9 4841.44 229.226  34
   0  -7  -9 4577.20 222.306  35
   0   7  10 1708.33 109.721  67
   0   7  10 1496.79 171.307  17
   0   7  10 1706.30 212.518  19
   0  -7 -10 1514.93 109.934  59
   0  -7 -10 1474.86 162.258  28
   0  -7 -10 1608.68 206.632  30
   0  -7 -10 1474.87 176.640  32
   0  -7 -10 1439.42 99.2198  56
   0  -7 -10 1552.37 110.598  52
   0   7  10 1649.51 217.825  24
   0   7  10 1660.10 208.251  27
   0  -7 -10 1832.10 308.009  14
   0  -7 -10 1477.65 99.0245  38
   0  -7 -10 1523.87 209.350  21
   0   7  10 1401.57 170.468  20
   0   7  10 2012.74 339.583   6
   0  -7 -10 1489.15 101.833  35
   0   7  10 1715.38 112.674  34
   0  -7 -11 117.271 55.4423  59
   0  -7 -11-17.9225 114.737  30
   0   7  11 94.4121 106.941  17
   0   7  11 73.5198 101.446  20
   0   7  11-8.45048 126.432  19
   0  -7 -11 66.9413 54.6090  52
   0  -7 -11 78.3291 45.6056  56
   0   7  11 9.16211 135.992  24
   0   7  11 67.9949 124.124  27
   0  -7 -11 152.673 219.484  14
   0   7  11 33.2090 45.0890  39
   0  -7 -11 37.8417 45.2170  38
   0  -7 -11 36.5644 50.7992  35
   0  -7 -11 70.6879 92.9182  32
   0   7  11 2.09345 57.2032  34
   0   7  11 140.556 52.2864  67
   0  -7 -12 38.3458 58.9115  59
   0  -7 -12 92.3475 120.732  30
   0   7  12 33.8722 127.670  19
   0   7  12-55.7529 117.256  17
   0   7  12 16.0256 105.833  20
   0  -7 -12 46.1579 56.2079  52
   0  -7 -12 14.6733 41.5160  56
   0   7  12 76.0621 121.865  27
   0   7  12 48.3689 132.830  24
   0  -7 -12-89.5697 223.065  14
   0  -7 -12 60.6588 46.1362  38
   0   7  12 47.1688 49.3047  39
   0  -7 -12 39.7892 52.1136  35
   0   7  12 57.4718 60.8535  34
   0  -7 -12 27.1946 83.6963  32
   0   7  12 4.71177 55.6889  67
   0  -7 -12-42.6228 64.8836  66
   0  -7 -13 1845.17 121.048  59
   0  -7 -13 1358.83 200.233  30
   0   7  13 1045.78 202.434  24
   0   7  13 941.873 171.962  27
   0  -7 -13 1325.75 311.801  14
   0  -7 -13 1266.98 91.4744  38
   0   7  13 1389.43 105.882  39
   0   7  13 1913.72 121.530  67
   0  -7 -13 1814.00 120.916  66
   0  -7 -13 969.899 198.512  21
   0   7  13 1012.41 174.532  17
   0   7  13 812.674 167.513  20
   0   7  13 1068.73 177.031  19
   0  -7 -13 1520.71 114.648  52
   0  -7 -13 1361.13 102.888  35
   0   7  13 1195.95 112.863  34
   0  -7 -14 7083.42 334.616  52
   0  -7 -14 7275.87 458.082  30
   0   7  14 7385.70 337.553  34
   0  -7 -14 7303.73 325.217  35
   0   7  14 7231.38 330.735  39
   0  -7 -14 6729.71 311.456  38
   0   7  14 6936.95 338.521  67
   0  -7 -14 7106.44 336.241  66
   0   7  14 6559.03 433.764  19
   0  -7 -14 8537.63 501.817  21
   0   7  14 6862.92 454.557  20
   0  -7 -14 6809.97 334.597  59
   0   7  14 6547.14 422.957  27
   0   7  15 3710.18 317.245  24
   0   7  15 3416.10 197.549  67
   0  -7 -15 3567.64 197.479  66
   0   7  15 3885.32 194.469  39
   0  -7 -15 3919.44 320.410  21
   0  -7 -15 3673.51 283.045  30
   0  -7 -15 3691.64 199.300  59
   0  -7 -15 3583.03 196.718  52
   0  -7 -15 3810.34 186.717  35
   0   7  16 270.411 55.0203  72
   0   7  16 414.781 61.7889  42
   0   7  16 376.319 60.5163  39
   0   7  16 375.451 63.8934  67
   0  -7 -16 383.625 64.8965  52
   0  -7 -16 360.889 64.2228  59
   0  -7 -16 386.441 51.4193  35
   0  -7 -16 357.471 63.0515  66
   0   7  17 181.011 44.0566  39
   0   7  17 150.423 42.9406  42
   0   7  17 142.843 45.9750  34
   0  -7 -17 145.410 48.4173  52
   0  -7 -17 169.445 48.3864  59
   0  -7 -17 149.358 45.4892  66
   0   7  17 207.593 50.1610  67
   0  -7 -18 90.9972 36.2902  59
   0  -7 -18 102.101 34.0427  52
   0   7  18 114.793 30.6072  42
   0   7  18 94.8759 33.3281  39
   0   7  18 102.042 37.1113  67
   0   8 -12 112.154 30.0721  52
   0   8 -12 158.666 36.7933  63
   0   8 -12 82.6636 37.2206  41
   0  -8  12 141.828 43.6777  45
   0   8 -11 341.592 52.8201  41
   0  -8  11 334.678 54.9890  68
   0  -8  11 341.775 59.3874  45
   0  -8  11 334.151 52.5507  71
   0   8 -11 399.281 53.1318  63
   0   8 -11 337.320 45.0043  52
   0   8 -10 556.917 57.8429  52
   0  -8  10 592.388 68.3939  71
   0  -8  10 669.050 69.6383  46
   0   8 -10 599.680 67.2825  41
   0   8 -10 657.615 69.8093  63
   0   8 -10 470.549 140.424  31
   0  -8  10 564.569 72.4618  68
   0   8  -9 7.00509 49.6432  63
   0   8  -9 70.5948 125.611  31
   0  -8   9 40.1302 61.0646  68
   0   8  -9 39.4374 40.0999  59
   0  -8   9 98.7740 120.967  18
   0  -8   9 15.4866 57.6952  71
   0  -8   9-26.5393 35.6205  47
   0   8  -9 18.4209 43.1323  52
   0  -8   9 30.7961 53.9187  46
   0   8  -9 1.71664 53.1495  41
   0  -8   9-8.53201 118.781  23
   0   8  -9-7.88749 100.423  29
   0   8  -9 36.8274 44.2040  36
   0  -8   8-23.8731 63.4902  68
   0   8  -8 66.5790 137.724  31
   0   8  -8 43.7813 51.2283  63
   0   8  -8-68.2212 115.437  29
   0   8  -8 32.7819 46.2638  79
   0  -8   8 51.7567 63.0526  71
   0  -8   8-28.3916 119.176  18
   0  -8   8 26.0322 35.5622  47
   0  -8   8-14.6119 56.4467  45
   0  -8   8 41.3971 53.1099  46
   0   8  -8 25.9221 52.6591  41
   0   8  -8 28.4205 41.4593  37
   0   8  -8 20.4531 46.0910  36
   0  -8   8-57.5295 129.168  26
   0   8  -8-101.779 136.500  22
   0  -8   8-117.600 123.043  23
   0   8  -7 240.378 61.0917  63
   0   8  -7 377.300 163.268  31
   0  -8   7 182.701 70.6124  68
   0   8  -7 288.760 129.751  29
   0  -8   7 248.849 149.601  18
   0  -8   7 189.327 58.6259  55
   0  -8   7 187.816 44.9816  47
   0  -8   7 303.890 60.9795  46
   0  -8   7 320.060 62.8184  45
   0  -8   7 338.561 146.117  23
   0   8  -7 294.253 149.134  22
   0   8  -7 438.679 62.0380  36
   0   8  -7 325.611 55.1451  37
   0   8  -7 173.405 54.1857  79
   0  -8   7 249.026 147.597  26
   0   8  -6 205.955 124.315  29
   0  -8   6 82.6668 129.084  18
   0   8  -6 56.2349 48.6040  79
   0  -8   6 49.3662 55.9438  55
   0  -8   6 68.6487 135.958  26
   0  -8   6 39.2079 51.9308  46
   0  -8   6 133.650 55.1436  45
   0   8  -6 161.900 143.316  22
   0  -8   6 124.181 127.409  23
   0  -8   6 103.641 61.0429  68
   0   8  -6 94.9326 141.496  31
   0   8  -6 104.671 49.3106  37
   0   8  -6 154.366 53.4743  36
   0   8  -6 86.0278 51.9739  63
   0  -8   5 2673.33 143.291  55
   0  -8   5 1170.61 209.350  18
   0   8  -5 1733.67 233.816  31
   0  -8   5 1844.77 136.336  33
   0   8  -5 2790.74 139.814  79
   0  -8   5 2720.17 139.393  73
   0  -8   5 1631.40 234.561  26
   0  -8   5 1397.67 225.802  25
   0  -8   5 2322.96 132.393  45
   0  -8   5 2169.21 132.328  46
   0  -8   5 1309.93 205.795  23
   0   8  -5 1567.58 228.807  22
   0  -8   5 2728.21 143.563  68
   0   8  -5 1473.54 205.952  29
   0   8  -5 2079.74 130.145  36
   0   8  -5 1920.80 124.946  37
   0   8  -4 9484.81 574.472  29
   0  -8   4 9269.98 577.661  18
   0  -8   4 10392.6 465.157  33
   0  -8   4 11334.8 464.681  73
   0   8  -4 10719.5 460.682  79
   0  -8   4 10293.6 456.744  74
   0  -8   4 11053.5 464.166  55
   0  -8   4 9193.57 601.601  25
   0  -8   4 9674.46 599.592  26
   0  -8   4 10871.3 458.782  46
   0  -8   4 11094.2 459.975  45
   0   8  -4 10187.7 457.402  37
   0   8  -4 10668.2 460.416  36
   0  -8   4 9454.63 574.530  23
   0   8  -4 10836.9 604.445  22
   0  -8   4 10820.5 465.053  68
   0   8  -4 7273.25 522.139  15
   0   8  -3 3207.80 263.490  29
   0  -8   3 3353.97 171.912  33
   0  -8   3 3201.76 291.802  25
   0  -8   3 3328.89 165.717  45
   0   8  -3 3413.14 167.502  36
   0   8  -3 3261.57 164.421  37
   0  -8   3 3323.75 169.898  55
   0   8  -3 2587.93 237.039  15
   0  -8   3 2101.40 217.848   2
   0   8  -3 2632.40 476.831   3
   0  -8   3 2681.85 256.242  18
   0  -8   3 3036.31 257.111  23
   0   8  -3 3168.97 282.762  22
   0  -8   2 92.5682 103.302  18
   0   8  -2-33.9310 91.4317  29
   0   8  -2 23.1228 40.9014  36
   0  -8   2 31.6241 46.2163  33
   0   8  -2 23.2185 85.4648  15
   0  -8   2 47.5198 111.762  25
   0   8  -2 335.313 304.055   3
   0  -8   2 102.853 84.6240   2
   0  -8   2 46.2057 88.7593  23
   0   8  -2 102.661 122.744  22
   0   8  -1 3071.09 152.351  36
   0   8  -1 3067.46 251.475  31
   0  -8   1 3047.69 154.483  33
   0   8  -1 2670.95 461.036   3
   0  -8   1 2572.18 226.450   2
   0   8  -1 2636.99 215.946  27
   0  -8   1 3141.80 256.348  28
   0  -8   1 3313.21 258.929  26
   0  -8   1 3031.59 261.488  25
   0  -8   1 2589.09 221.498  18
   0   8  -1 2594.33 215.208  19
   0   8  -1 3374.31 264.807  22
   0  -8   1 2774.82 214.780  23
   0  -8   0 6947.06 430.967  32
   0   8   0 7809.09 434.139  31
   0  -8   0 7340.94 328.505  33
   0   8   0 8254.92 693.745   3
   0  -8   0 9092.18 450.050   2
   0  -8   0 7171.42 432.983  28
   0   8   0 7167.93 409.204  27
   0  -8   0 7812.64 439.062  26
   0   8   0 7563.30 409.051  19
   0  -8   0 7238.00 395.503  18
   0   8   0 8135.92 445.988  22
   0  -8   0 6608.14 377.486  23
   0   8   1 4845.35 311.799  31
   0  -8  -1 4410.65 315.967  32
   0  -8  -1 5050.91 328.358  25
   0  -8  -1 4941.75 314.718  26
   0  -8  -1 4759.68 316.132  28
   0   8   1 4854.91 305.468  27
   0   8   1 4868.63 301.881  19
   0  -8  -1 4589.35 267.630  18
   0  -8  -1 4470.25 222.465  35
   0  -8  -2 6158.33 280.514  35
   0  -8  -2 6151.31 379.105  32
   0  -8  -2 6085.09 277.584  33
   0  -8  -2 6150.52 357.096  14
   0  -8  -2 6404.81 377.691  28
   0   8   2 6262.90 366.649  27
   0  -8  -2 6619.74 372.028  26
   0  -8  -2 6450.81 379.344  25
   0   8   2 6529.50 593.671   3
   0  -8  -2 6186.04 375.888  16
   0   8   2 6661.67 371.810  19
   0   8   3 963.850 147.616  19
   0  -8  -3 969.958 144.824  30
   0  -8  -3 633.347 126.713  28
   0  -8  -3 614.115 59.9279  35
   0  -8  -3 636.057 59.4694  33
   0  -8  -3 690.596 126.929  32
   0  -8  -3 805.776 136.833  14
   0   8   3 812.548 137.792  27
   0  -8  -3 673.575 128.740  25
   0  -8  -3 651.022 117.478  26
   0  -8  -3 974.606 144.973   2
   0  -8  -3 599.719 114.866   4
   0   8   3 983.524 310.223   3
   0   8   3 853.327 142.475  22
   0   8   4 4733.60 309.607  19
   0  -8  -4 4508.93 307.664  16
   0  -8  -4 4726.86 313.154  30
   0  -8  -4 4583.51 215.019  35
   0   8   4 4559.82 208.139  34
   0  -8  -4 4748.29 212.995  33
   0  -8  -4 4661.38 311.365  32
   0  -8  -4 4894.79 323.007  14
   0   8   4 4251.75 270.103  24
   0  -8  -4 4638.66 279.942  26
   0  -8  -4 4811.77 303.641  25
   0   8   4 4664.91 312.746  27
   0   8   4 4695.60 476.958   3
   0  -8  -4 3772.75 300.929   4
   0  -8  -4 4688.30 321.872   2
   0   8   4 4809.07 310.626  22
   0  -8  -5 23811.7 1040.29  16
   0   8   5 22118.3 1037.63  19
   0  -8  -5 22682.1 1043.03  30
   0  -8  -5 23941.3 1045.54  28
   0  -8  -5 22414.0 927.925  35
   0   8   5 22432.3 923.649  34
   0  -8  -5 23067.2 924.117  33
   0  -8  -5 23164.4 1069.24  14
   0   8   5 20808.7 999.774  24
   0  -8  -5 23582.9 1022.85  25
   0  -8  -5 20094.9 973.251  26
   0   8   5 22295.3 1040.90  27
   0  -8  -5 23327.5 1053.82   2
   0  -8  -5 21537.0 1067.33   4
   0   8   5 22954.7 1238.72   3
   0   8   5 21541.1 1026.22  22
   0  -8  -6 23058.2 991.818  16
   0   8   6 21657.1 995.174  19
   0  -8  -6 22986.9 997.981  28
   0  -8  -6 21396.6 997.976  30
   0   8   6 20390.2 870.849  34
   0  -8  -6 20792.9 874.439  35
   0  -8  -6 21293.5 868.180  33
   0  -8  -6 21633.1 991.896  32
   0  -8  -6 22362.1 1045.09  14
   0  -8  -6 20329.8 950.329  25
   0   8   6 19811.7 960.401  24
   0   8   6 20285.2 993.029  27
   0   8   6 22461.1 1179.34   3
   0  -8  -6 21877.5 994.038   2
   0   8   6 20596.4 975.627  22
   0  -8  -7 2006.90 253.118  14
   0   8   7 2107.06 197.467  24
   0   8   7 1843.25 215.731  27
   0  -8  -7 1510.89 150.600  25
   0  -8  -7 1825.91 103.372  33
   0  -8  -7 1986.34 203.112  32
   0   8   7 1842.48 110.809  34
   0  -8  -7 1731.81 110.344  35
   0   8   7 2068.04 225.250  19
   0  -8  -7 2202.09 201.975  16
   0  -8  -7 1980.21 209.378  30
   0  -8  -7 2058.76 202.654  28
   0   8   7 2288.31 192.415  10
   0  -8  -7 2521.04 208.847   2
   0  -8  -8 270.162 51.2419  56
   0  -8  -8 255.230 106.734  28
   0  -8  -8-34.9242 153.933  14
   0  -8  -8 139.993 94.7318  16
   0   8   8 122.501 108.475  24
   0  -8  -8 198.624 47.5378  38
   0  -8  -8 216.039 134.134  21
   0  -8  -8 272.211 58.4337  66
   0   8   8 180.160 50.8127  34
   0  -8  -8 264.029 119.466  32
   0  -8  -8 143.660 37.0870  33
   0  -8  -8 115.022 85.9927   2
   0   8   8 106.979 96.0782  10
   0  -8  -9 637.323 138.667  32
   0  -8  -9 422.944 64.1032  59
   0  -8  -9 659.410 133.434  28
   0  -8  -9 372.306 69.0463  66
   0  -8  -9 460.707 66.3792  52
   0  -8  -9 417.563 59.3310  56
   0  -8  -9 693.543 126.103  16
   0  -8  -9 686.803 217.126  14
   0   8   9 784.978 160.657  24
   0   8   9 710.006 163.439  27
   0  -8  -9 440.365 59.2608  38
   0   8   9 540.578 56.8397  39
   0  -8  -9 775.624 167.707  21
   0   8   9 692.286 71.8581  34
   0   8   9 844.445 125.299  10
   0   8   9 911.163 257.993   6
   0  -8 -10 22.5460 51.2963  59
   0  -8 -10 218.111 105.335  28
   0  -8 -10 285.064 146.026  30
   0   8  10 354.151 154.189  19
   0  -8 -10 48.7599 47.1703  56
   0  -8 -10 20.5784 49.4303  52
   0  -8 -10 284.810 91.0633  16
   0  -8 -10 263.668 200.231  14
   0   8  10 302.202 150.227  24
   0   8  10 198.503 143.785  27
   0   8  10 106.089 46.3884  39
   0  -8 -10 142.707 49.0022  38
   0  -8 -10 259.699 120.545  32
   0   8  10 103.021 57.7154  34
   0  -8 -10 111.749 58.8937  66
   0  -8 -10 198.046 144.430  21
   0  -8 -11 2162.23 162.379  59
   0  -8 -11 4043.56 266.528  28
   0  -8 -11 4260.27 324.039  30
   0  -8 -11 3961.60 290.183  32
   0   8  11 4261.06 325.419  19
   0  -8 -11 2199.02 162.348  52
   0  -8 -11 2606.75 157.226  56
   0  -8 -11 4264.02 422.395  14
   0   8  11 4309.67 333.021  24
   0   8  11 4248.38 323.913  27
   0  -8 -11 3402.89 163.667  38
   0   8  11 3349.41 165.653  39
   0  -8 -11 4511.13 345.494  21
   0  -8 -11 2196.11 164.434  66
   0   8  11 2207.25 158.865  67
   0  -8 -11 3587.73 171.526  35
   0   8  11 4042.87 183.301  34
   0  -8 -12 402.911 76.4174  52
   0  -8 -12 436.429 63.2967  56
   0  -8 -12 904.266 180.033  30
   0  -8 -12 945.560 149.259  32
   0  -8 -12 1212.69 281.718  14
   0   8  12 935.974 174.008  27
   0   8  12 1094.86 195.254  24
   0  -8 -12 642.497 69.9538  38
   0   8  12 689.870 73.5609  39
   0   8  12 1192.71 197.128  19
   0   8  12 885.925 90.3895  34
   0  -8 -12 908.577 81.6622  35
   0  -8 -12 401.621 76.3227  59
   0   8  12 404.937 69.9329  67
   0  -8 -13 530.058 238.369  14
   0   8  13 615.152 150.096  27
   0   8  13 672.074 172.815  24
   0   8  13 453.383 62.3526  39
   0  -8 -13 479.894 60.2998  38
   0  -8 -13 235.492 68.3540  59
   0  -8 -13 481.085 155.711  30
   0   8  13 219.301 62.7630  67
   0  -8 -13 331.713 52.2843  56
   0  -8 -13 339.034 71.1964  52
   0  -8 -13 527.661 71.6974  35
   0   8  13 619.799 82.4468  34
   0   8  13 663.550 162.162  19
   0   8  14 2148.99 144.495  34
   0  -8 -14 2222.93 135.485  35
   0   8  14 2199.01 253.233  24
   0   8  14 1851.43 207.452  27
   0   8  14 2170.03 134.747  39
   0  -8 -14 2132.79 123.213  38
   0  -8 -14 2507.39 146.788  52
   0  -8 -14 2225.16 239.278  30
   0   8  14 1759.93 217.039  19
   0  -8 -14 1881.07 242.355  21
   0  -8 -14 2499.97 147.487  59
   0  -8 -14 2681.60 155.900  66
   0   8  14 2548.10 148.076  67
   0   8  15 1947.44 127.790  67
   0  -8 -15 2193.52 133.635  66
   0  -8 -15 2023.37 127.932  59
   0   8  15 1831.23 119.106  39
   0   8  15 1775.95 123.621  34
   0  -8 -15 1839.07 115.515  35
   0  -8 -15 2028.25 125.695  52
   0   8  16 868.043 76.8087  39
   0  -8 -16 1050.56 83.3442  52
   0  -8 -16 1035.18 83.4281  59
   0   8  16 878.945 81.0594  34
   0  -8 -16 848.427 69.9467  35
   0   8  16 1083.28 85.6295  67
   0  -8 -16 989.212 84.2079  66
   0   8  16 1069.69 83.3578  72
   0  -8 -17 173.448 43.5749  52
   0   8  17 114.209 40.6990  39
   0   8  17 154.616 42.0875  42
   0  -8 -17 160.253 45.5072  59
   0   8  17 163.005 38.7646  72
   0   8  17 164.221 44.7795  67
   0  -8 -17 143.577 44.7131  66
   0   8  18 177.979 28.0352  67
   0  -8 -18 185.911 27.6359  66
   0   8  18 204.032 34.0719  42
   0   8  18 209.075 34.3510  39
   0  -8 -18 144.969 30.0599  59
   0   9 -11-17.9807 25.0528  52
   0   9 -11-10.2368 33.1544  63
   0   9 -11 9.63634 32.7349  41
   0  -9  11-14.1687 36.2719  46
   0   9 -10 78.2816 44.3227  41
   0   9 -10 77.9137 43.2061  63
   0  -9  10 12.1787 44.9960  46
   0   9 -10 46.2654 34.5667  52
   0  -9  10 40.1649 47.9746  71
   0  -9  10-2.31899 50.2343  68
   0  -9   9 369.035 71.7122  68
   0   9  -9 105.067 116.761  31
   0   9  -9 262.963 49.2181  52
   0  -9   9 359.512 59.0515  46
   0  -9   9 305.938 61.9324  45
   0   9  -9 283.826 58.8675  41
   0   9  -9 228.411 45.0843  36
   0  -9   9 359.157 67.5497  71
   0   9  -9 332.636 58.8920  63
   0   9  -8-29.2847 98.7150  29
   0  -9   8 145.290 122.780  18
   0   9  -8 92.5658 36.0166  59
   0  -9   8 131.636 58.1438  45
   0  -9   8 125.564 53.4395  46
   0  -9   8 166.777 112.632  23
   0   9  -8 60.5367 39.3262  37
   0   9  -8 103.182 45.7361  36
   0   9  -8 43.3392 117.970  31
   0  -9   8 158.339 66.6770  71
   0  -9   8 161.782 67.5806  68
   0   9  -8 145.803 54.9472  63
   0   9  -7 640.262 148.023  29
   0   9  -7 1053.58 81.1719  79
   0  -9   7 569.284 163.031  18
   0  -9   7 479.249 160.829  26
   0  -9   7 933.998 86.8316  45
   0  -9   7 924.333 83.4525  46
   0  -9   7 537.012 156.779  23
   0   9  -7 661.160 164.253  22
   0  -9   7 1065.31 96.4342  68
   0   9  -7 1034.51 189.330  31
   0   9  -7 876.611 79.2149  36
   0   9  -7 723.112 72.8292  37
   0   9  -7 1149.29 90.1694  63
   0   9  -6 1604.26 227.432  29
   0  -9   6 1478.94 242.914  18
   0  -9   6 3180.34 163.609  73
   0   9  -6 3310.09 163.304  79
   0  -9   6 2988.83 166.283  55
   0  -9   6 1822.45 266.859  26
   0  -9   6 3102.57 161.783  46
   0  -9   6 2881.25 162.350  45
   0  -9   6 1477.66 236.286  23
   0   9  -6 2079.22 265.366  22
   0  -9   6 3640.75 180.110  68
   0   9  -6 1904.18 265.742  31
   0   9  -6 2581.29 152.390  37
   0   9  -6 2648.71 156.849  36
   0   9  -6 3484.92 170.360  63
   0  -9   5 8641.62 364.807  55
   0  -9   5 5430.93 467.955  18
   0  -9   5 8576.33 367.236  68
   0   9  -5 8438.61 357.872  79
   0  -9   5 8760.89 361.641  73
   0  -9   5 5237.68 478.346  25
   0  -9   5 6181.85 493.301  26
   0  -9   5 7744.20 351.088  46
   0  -9   5 8195.06 355.726  45
   0  -9   5 5372.04 454.437  23
   0   9  -5 6748.50 490.374  22
   0  -9   5 6552.35 356.790  33
   0   9  -5 7313.11 500.876  31
   0   9  -5 8032.56 354.868  36
   0   9  -5 7789.72 351.581  37
   0   9  -5 6343.75 460.380  29
   0  -9   4 18094.9 724.288  55
   0  -9   4 12432.8 830.056  18
   0  -9   4 18122.1 725.428  68
   0  -9   4 17176.0 714.189  45
   0  -9   4 16985.6 712.582  46
   0   9  -4 15540.2 864.553  22
   0  -9   4 12657.9 816.982  23
   0   9  -4 17063.3 716.007  36
   0   9  -4 16572.3 714.420  37
   0   9  -4 17565.1 719.134  79
   0  -9   4 18795.6 723.103  73
   0  -9   4 13880.8 865.118  26
   0  -9   4 13927.3 868.884  25
   0  -9   4 16213.5 721.027  33
   0   9  -4 14103.7 830.104  29
   0  -9   3 5886.44 286.249  55
   0  -9   3 5450.71 396.308  18
   0  -9   3 6405.97 289.587  73
   0   9  -3 6145.46 285.298  79
   0  -9   3 5546.88 430.408  25
   0  -9   3 5455.63 275.724  46
   0  -9   3 6085.69 280.922  45
   0  -9   3 6429.70 293.037  33
   0   9  -3 6842.27 441.003  22
   0  -9   3 4589.09 368.824  23
   0   9  -3 6066.51 282.485  37
   0   9  -3 6380.50 285.364  36
   0   9  -3 6169.36 402.617  29
   0  -9   2 1611.95 198.861   2
   0  -9   2 2440.61 140.397  33
   0   9  -2 2591.47 247.709  31
   0  -9   2 1993.37 126.653  74
   0   9  -2 2238.81 223.826  29
   0  -9   2 2287.10 223.334  18
   0  -9   2 2013.26 131.208  68
   0  -9   2 2119.85 134.276  55
   0  -9   2 2483.04 260.165  26
   0  -9   2 2247.46 256.609  25
   0  -9   2 2234.20 126.791  45
   0  -9   2 2279.56 134.616  38
   0  -9   2 1997.24 201.859  23
   0   9  -2 2822.77 268.439  22
   0   9  -2 2421.65 133.245  36
   0   9  -2 2313.64 130.161  37
   0   9  -2 1776.15 198.884  15
   0   9  -1 226.456 125.520  31
   0  -9   1 178.980 60.9290  33
   0  -9   1 216.738 52.5612  74
   0   9  -1 178.859 101.291  29
   0  -9   1 121.540 92.3473  18
   0  -9   1 221.090 54.4067  68
   0  -9   1 193.534 51.2167  56
   0  -9   1 253.928 54.6956  55
   0   9  -1 264.169 103.015  27
   0  -9   1 214.015 130.465  26
   0  -9   1 221.673 132.377  25
   0   9  -1 174.860 100.507  15
   0  -9   1 213.510 54.2484  38
   0   9  -1 217.396 143.630  22
   0  -9   1 133.784 77.6086  23
   0   9  -1 221.689 51.1357  36
   0   9  -1-24.7834 299.820   3
   0  -9   1 276.533 99.7985   2
   0  -9   0 1251.22 89.9065  55
   0  -9   0 814.959 125.895  18
   0   9   0 1036.99 151.569  19
   0  -9   0 1045.74 88.3040  68
   0  -9   0 893.203 174.327  26
   0   9   0 759.248 356.154   3
   0  -9   0 530.023 134.066   2
   0  -9   0 1197.07 89.9645  38
   0   9   0 1077.58 155.642  27
   0  -9   0 851.328 168.419  28
   0  -9   0 1221.63 84.1466  74
   0  -9   0 1034.38 179.610  32
   0  -9   0 1181.12 89.4692  33
   0   9   0 944.158 164.278  31
   0   9   0 992.323 188.258  22
   0  -9  -1 10517.7 572.762  32
   0   9   1 10063.2 546.684  31
   0  -9  -1 9451.90 427.120  77
   0  -9  -1 8924.98 543.362   2
   0  -9  -1 10063.2 433.959  35
   0  -9  -1 10135.2 550.581  26
   0  -9  -1 11021.0 576.804  25
   0   9   1 10291.0 531.881  19
   0  -9  -1 10585.3 570.404  28
   0   9   1 9499.74 527.846  27
   0  -9  -1 9810.82 431.239  55
   0  -9  -2 10623.3 452.899  35
   0  -9  -2 10429.3 560.336  26
   0  -9  -2 11067.7 583.492  25
   0   9   2 10385.7 554.490  27
   0  -9  -2 10029.8 572.014  28
   0  -9  -2 10584.6 578.815  32
   0   9   2 9673.92 548.575  31
   0   9   2 9996.54 546.292  19
   0  -9  -2 9842.22 571.370   2
   0   9   2 9991.89 805.810   3
   0   9   3 4702.50 322.894  19
   0  -9  -3 4783.75 223.106  33
   0  -9  -3 4757.80 338.094  32
   0  -9  -3 4806.32 344.902   2
   0   9   3 4929.30 533.945   3
   0   9   3 4387.10 323.294  22
   0  -9  -3 4630.99 332.097  25
   0  -9  -3 4880.20 315.865  26
   0  -9  -3 4753.78 309.302  14
   0   9   3 4585.19 323.311  27
   0  -9  -3 4928.49 341.134  28
   0  -9  -3 4550.39 225.730  35
   0   9   4 617.052 151.614  19
   0  -9  -4 676.408 67.2022  33
   0  -9  -4 750.018 148.754  32
   0  -9  -4 496.216 131.837   2
   0   9   4 898.062 307.910   3
   0   9   4 736.438 146.967  22
   0  -9  -4 688.893 138.737  25
   0   9   4 666.269 149.924  27
   0  -9  -4 568.987 111.497  26
   0  -9  -4 563.337 129.654  14
   0  -9  -4 777.030 148.318  30
   0  -9  -4 862.621 71.4633  35
   0  -9  -5 27532.4 1181.43  16
   0   9   5 26371.2 1178.63  19
   0  -9  -5 25848.0 1042.26  33
   0   9   5 26456.6 1416.20   3
   0  -9  -5 28869.5 1209.90   2
   0   9   5 25840.0 1167.12  22
   0   9   5 23703.7 1122.15  24
   0  -9  -5 25456.7 1157.00  25
   0   9   5 26808.9 1183.02  27
   0  -9  -5 25159.9 1176.66  14
   0  -9  -5 26475.5 1188.02  30
   0  -9  -5 24742.4 1046.33  35
   0   9   5 24046.2 1037.15  34
   0   9   6 16106.8 793.555  19
   0  -9  -6 16300.7 788.582  16
   0  -9  -6 16264.5 655.367  33
   0  -9  -6 13601.9 742.733  25
   0   9   6 14650.2 749.557  24
   0   9   6 15840.6 793.812  27
   0  -9  -6 14638.1 797.731  14
   0  -9  -6 16239.1 801.362   2
   0   9   6 16717.1 996.267   3
   0   9   6 15095.1 771.299  22
   0   9   6 15426.5 654.365  34
   0  -9  -6 15313.3 660.300  35
   0  -9  -6 15582.7 798.233  30
   0  -9  -6 17007.3 803.904  28
   0   9   7 14911.7 642.809  34
   0  -9  -7 15205.2 648.064  35
   0  -9  -7 16955.7 658.719  66
   0  -9  -7 16040.4 787.534  32
   0  -9  -7 15407.0 639.042  33
   0  -9  -7 16214.8 786.656  28
   0  -9  -7 15126.5 791.759  30
   0   9   7 15687.7 789.895  19
   0  -9  -7 16196.1 776.634  16
   0  -9  -7 15333.1 647.430  56
   0   9   7 15914.3 795.581  27
   0  -9  -7 12648.0 713.110  25
   0   9   7 14316.5 747.895  24
   0   9   7 14993.4 644.981  42
   0  -9  -7 14744.2 643.944  38
   0   9   7 14625.2 757.998  22
   0  -9  -7 15182.4 779.450   2
   0  -9  -7 14448.1 809.017  14
   0  -9  -8 4461.39 222.604  66
   0  -9  -8 4536.77 204.598  33
   0  -9  -8 4905.68 344.126  32
   0   9   8 5221.64 368.906  19
   0  -9  -8 5040.80 328.495  16
   0  -9  -8 3747.85 199.659  61
   0  -9  -8 4112.84 215.467  59
   0  -9  -8 4745.73 356.778  30
   0  -9  -8 5170.10 345.072  28
   0  -9  -8 4292.79 215.146  56
   0  -9  -8 4258.68 219.635  52
   0  -9  -8 3985.96 204.047  55
   0   9   8 4562.77 327.722  24
   0  -9  -8 5117.46 396.783  14
   0  -9  -8 4295.67 211.739  38
   0   9   8 4605.17 321.841  22
   0  -9  -8 4739.65 219.095  35
   0   9   8 4561.98 215.385  34
   0  -9  -8 4488.09 323.020   2
   0  -9  -9 3356.59 282.374  32
   0  -9  -9 2949.98 249.336  16
   0  -9  -9 2838.24 163.375  52
   0  -9  -9 2706.08 156.875  56
   0  -9  -9 2980.25 264.425  28
   0  -9  -9 2599.78 158.371  59
   0   9   9 3095.43 280.498  24
   0  -9  -9 2978.29 332.495  14
   0  -9  -9 2908.85 156.002  38
   0   9   9 2906.70 251.718  22
   0  -9  -9 2824.72 167.622  66
   0   9   9 3171.83 163.481  34
   0  -9 -10 6860.10 419.961  32
   0   9  10 7027.04 443.210  19
   0  -9 -10 6193.11 371.080  16
   0  -9 -10 5480.02 269.599  56
   0  -9 -10 5149.62 274.212  52
   0  -9 -10 5952.99 386.076  28
   0  -9 -10 5056.59 271.134  59
   0   9  10 6850.26 430.457  24
   0   9  10 6610.81 435.137  27
   0  -9 -10 6820.18 502.816  14
   0   9  10 5442.01 262.651  39
   0  -9 -10 5712.32 268.909  38
   0   9  10 6275.18 381.190  22
   0   9  10 6352.69 277.514  34
   0  -9 -10 4872.66 275.933  66
   0  -9 -11 6770.63 343.605  59
   0  -9 -11 8644.57 518.291  30
   0  -9 -11 7157.08 440.455  28
   0   9  11 8683.10 513.908  19
   0  -9 -11 6848.52 335.952  56
   0  -9 -11 6556.96 342.705  52
   0   9  11 8110.33 501.681  27
   0   9  11 8096.24 502.390  24
   0  -9 -11 8260.57 584.102  14
   0  -9 -11 7645.22 337.752  38
   0   9  11 7379.44 334.725  39
   0   9  11 8374.11 350.791  34
   0  -9 -11 7613.12 472.685  32
   0  -9 -11 7062.22 351.008  66
   0  -9 -12-2.19538 55.0636  59
   0  -9 -12 10.0952 127.126  30
   0   9  12 113.687 134.270  19
   0  -9 -12-5.07213 47.9272  56
   0  -9 -12-11.0544 56.9087  52
   0   9  12 122.094 133.107  27
   0   9  12-40.0330 145.528  24
   0  -9 -12 29.3804 166.604  14
   0  -9 -12 11.7479 49.2152  38
   0   9  12-9.07389 45.5827  39
   0   9  12 48.6262 47.7114  67
   0  -9 -12 39.8809 101.552  32
   0   9  12 39.2969 60.3040  34
   0  -9 -12 34.3054 67.6065  66
   0  -9 -12 29.5230 58.0699  35
   0  -9 -13 211.228 66.2098  52
   0  -9 -13 203.274 50.0552  56
   0  -9 -13 489.850 157.503  30
   0  -9 -13 290.005 65.6174  35
   0  -9 -13 311.735 55.7140  38
   0   9  13 257.361 55.2366  39
   0   9  13 163.566 54.8275  67
   0   9  13 275.512 139.944  19
   0   9  13 337.886 140.263  27
   0   9  13 364.829 149.565  24
   0  -9 -13 197.626 62.2244  59
   0  -9 -13 332.314 102.822  32
   0   9  13 317.275 70.5346  34
   0  -9 -14-1.16396 27.9146  56
   0  -9 -14 113.461 56.8393  52
   0  -9 -14-60.2125 118.111  30
   0   9  14-45.0513 107.349  27
   0   9  14-64.7787 120.984  24
   0   9  14-15.9890 57.4617  34
   0   9  14 74.8262 49.1879  67
   0   9  14 7.86752 111.017  19
   0  -9 -14 39.0521 54.8683  59
   0  -9 -14-13.6495 53.9373  35
   0   9  14 68.4112 57.4156  42
   0   9  14 32.0990 44.2973  39
   0  -9 -14 60.0653 41.7029  38
   0   9  15 362.666 65.4871  42
   0   9  15 467.007 58.8288  39
   0   9  15 570.200 69.7683  34
   0  -9 -15 510.301 62.2921  35
   0   9  15 207.658 63.4391  72
   0  -9 -15 146.434 66.3292  66
   0  -9 -15 182.969 58.5445  52
   0  -9 -15 182.501 57.9767  59
   0   9  15 181.564 54.6711  67
   0   9  16 1287.23 78.5606  39
   0   9  16 1590.21 90.5028  34
   0  -9 -16 1464.93 79.1242  35
   0   9  16 699.605 76.5033  72
   0  -9 -16 879.500 77.0417  52
   0   9  16 1223.88 84.8534  42
   0   9  16 603.068 69.9440  67
   0  -9 -16 620.568 79.0619  66
   0  -9 -16 685.111 74.2025  59
   0   9  17 314.294 46.6024  72
   0   9  17 584.398 54.4472  34
   0  -9 -17 598.680 42.7457  35
   0   9  17 530.943 47.3458  39
   0  -9 -17 320.242 44.9965  59
   0   9  17 243.534 38.5907  67
   0  -9 -17 332.822 52.4170  66
   0   9  18 0.52722 24.8113  42
   0 -10  10 175.316 40.3517  46
   0 -10  10 289.171 44.1701  45
   0 -10  10 322.493 43.9004  68
   0 -10  10 300.789 42.9282  71
   0  10 -10 304.324 42.5395  63
   0  10  -9 1060.05 73.3281  63
   0 -10   9 983.473 82.8353  68
   0 -10   9 756.695 68.4067  46
   0 -10   9 839.814 72.2041  45
   0  10  -9 761.698 60.0181  52
   0 -10   9 1028.91 80.5708  71
   0 -10   8 853.746 84.5389  71
   0 -10   8 797.073 87.5006  68
   0  10  -8 626.041 148.328  31
   0  10  -8 869.390 74.5713  63
   0 -10   8 677.463 69.2237  46
   0 -10   8 859.919 76.3651  45
   0  10  -8 805.504 63.8816  52
   0  10  -8 799.089 64.1895  36
   0  10  -7 40.8277 43.8195  79
   0 -10   7-3.48856 62.2197  71
   0 -10   7 1.37843 46.1889  46
   0 -10   7 6.05443 48.9757  45
   0  10  -7 52.4193 85.6656  29
   0 -10   7 30.5501 62.9376  68
   0  10  -7-49.7211 119.997  31
   0  10  -7 47.7135 51.0396  63
   0  10  -7-5.39989 43.1282  36
   0  10  -7 61.0363 39.9983  37
   0 -10   6 2233.32 134.112  68
   0  10  -6 1681.53 227.758  31
   0 -10   6 1792.50 121.443  55
   0 -10   6 845.647 195.210  18
   0  10  -6 1264.72 182.872  29
   0 -10   6 1021.38 210.473  26
   0 -10   6 1803.90 114.682  46
   0 -10   6 1848.01 119.408  45
   0  10  -6 2077.59 122.377  41
   0 -10   6 881.881 185.508  23
   0  10  -6 1566.51 215.719  22
   0  10  -6 1977.46 114.202  37
   0  10  -6 1870.47 116.919  36
   0  10  -6 2073.98 125.040  63
   0  10  -6 1966.14 117.709  79
   0 -10   6 1727.55 116.988  73
   0  10  -5 4516.41 215.603  63
   0  10  -5 3035.50 292.543  29
   0 -10   5 4947.27 225.475  68
   0 -10   5 2882.90 335.118  26
   0 -10   5 3956.13 202.467  46
   0 -10   5 3979.68 206.362  45
   0  10  -5 3635.16 335.916  22
   0 -10   5 2078.74 275.433  23
   0  10  -5 4042.16 205.074  37
   0  10  -5 4248.89 208.514  36
   0 -10   5 4325.59 216.563  55
   0 -10   5 2511.31 302.080  18
   0  10  -5 4464.32 211.323  79
   0 -10   5 4244.96 212.684  73
   0  10  -4 4160.31 320.010  29
   0 -10   4 4124.56 218.712  68
   0 -10   4 2939.32 318.014  18
   0 -10   4 3978.38 201.893  46
   0 -10   4 4185.54 208.135  45
   0  10  -4 4617.81 367.016  22
   0 -10   4 2608.82 290.292  23
   0  10  -4 4623.57 213.608  37
   0  10  -4 4603.73 214.140  36
   0 -10   4 4133.43 218.756  55
   0 -10   4 3182.28 347.875  25
   0 -10   4 3776.99 218.237  33
   0 -10   4 4164.41 216.183  73
   0  10  -4 4103.10 211.886  79
   0  10  -3 762.830 147.974  29
   0 -10   3 675.901 157.506  18
   0 -10   3 475.841 178.800  25
   0 -10   3 644.647 68.1572  45
   0 -10   3 469.116 62.7996  46
   0  10  -3 973.025 190.633  22
   0  10  -3 797.647 80.3505  36
   0  10  -3 789.575 76.7842  37
   0 -10   3 639.407 86.7905  55
   0 -10   3 739.792 91.4433  33
   0  10  -3 977.166 187.442  31
   0  10  -3 489.287 74.3447  79
   0 -10   3 562.961 83.5403  73
   0  10  -2 47.0845 94.3354  29
   0 -10   2 30.5241 59.8348  68
   0 -10   2-57.5291 101.028  18
   0 -10   2 54.4410 62.3847  55
   0 -10   2 126.470 134.206  26
   0 -10   2 85.1168 144.031  25
   0 -10   2 19.3824 41.0627  45
   0  10  -2 161.207 136.739  22
   0  10  -2 47.3542 51.2467  36
   0  10  -2 10.7041 50.4210  37
   0  10  -2 162.454 136.072  31
   0 -10   2 32.6707 62.1778  33
   0 -10   2 38.9515 62.0059  73
   0  10  -1 292.623 53.4464  58
   0  10  -1 330.297 116.304  29
   0 -10   1 359.256 156.907  25
   0 -10   1 185.828 136.649  26
   0 -10   1 217.408 57.3074  74
   0 -10   1 284.157 61.7146  38
   0  10  -1 237.281 152.650  22
   0 -10   1 269.784 62.7157  68
   0 -10   1 261.445 58.4853  56
   0 -10   1 342.365 68.4071  55
   0 -10   1 253.351 65.2558  33
   0  10  -1 260.474 141.091  31
   0  10  -1 221.757 55.1219  37
   0  10  -1 300.524 61.1663  36
   0  10   0 3333.87 161.825  58
   0 -10   0 2279.24 265.399  28
   0  10   0 2022.67 227.661  29
   0  10   0 2385.92 237.907  27
   0 -10   0 3135.71 166.525  68
   0 -10   0 3293.25 167.209  55
   0 -10   0 3253.74 166.590  56
   0 -10   0 1916.64 253.863  26
   0 -10   0 3004.48 156.839  74
   0 -10   0 2813.19 162.537  38
   0  10   0 2348.98 267.991  22
   0  10   0 2582.32 262.366  31
   0 -10   0 2698.52 165.300  33
   0  10   0 2756.67 159.434  36
   0 -10  -1 24880.3 1216.31  26
   0 -10  -1 27649.7 1256.05  25
   0 -10  -1 24099.9 1070.11  74
   0 -10  -1 25679.6 1081.98  38
   0  10   1 27073.4 1079.97  57
   0  10   1 26169.7 1078.91  58
   0 -10  -1 25404.6 1236.25  28
   0  10   1 24576.2 1190.43  27
   0 -10  -1 26166.3 1077.95  68
   0  10   1 25900.0 1191.20  19
   0 -10  -1 26478.9 1080.70  56
   0 -10  -1 26544.5 1081.24  55
   0 -10  -1 26664.8 1249.40  32
   0  10   1 27735.2 1226.95  31
   0 -10  -2 16699.8 688.489  56
   0  10   2 16216.4 808.061  27
   0 -10  -2 16532.1 840.776  28
   0 -10  -2 15470.1 681.666  68
   0  10   2 16738.6 808.607  19
   0 -10  -2 16918.1 848.324  25
   0 -10  -2 16089.2 816.152  26
   0 -10  -2 14174.0 673.756  74
   0 -10  -2 17261.3 690.367  38
   0  10   2 17186.5 688.669  57
   0  10   2 16661.0 817.010  31
   0 -10  -2 17300.2 856.397  32
   0 -10  -2 16606.0 690.836  35
   0  10   3 5977.47 279.167  57
   0 -10  -3 6158.74 279.792  56
   0 -10  -3 5767.35 277.577  55
   0 -10  -3 5676.33 263.671  54
   0 -10  -3 6113.86 283.734  66
   0 -10  -3 5251.11 269.589  68
   0  10   3 5779.42 387.271  19
   0 -10  -3 6493.45 427.997  32
   0 -10  -3 6543.07 281.224  33
   0  10   3 6197.60 389.411  31
   0 -10  -3 5604.85 378.797  26
   0 -10  -3 6263.56 417.647  25
   0 -10  -3 5683.32 275.343  77
   0 -10  -3 6055.03 279.613  38
   0  10   3 6878.56 412.142  22
   0 -10  -3 6268.27 418.627  28
   0  10   3 6108.11 395.143  27
   0 -10  -3 6009.35 282.974  35
   0 -10  -4 749.742 157.915  28
   0 -10  -4 350.239 65.0584  66
   0  10   4 930.699 166.658  19
   0 -10  -4 896.204 77.4398  33
   0 -10  -4 793.172 168.893  32
   0 -10  -4 611.102 123.096  26
   0 -10  -4 815.742 161.884  25
   0  10   4 955.018 165.967  27
   0 -10  -4 830.007 137.588  14
   0 -10  -4 616.715 70.9209  38
   0 -10  -4 722.198 74.5230  35
   0 -10  -4 449.067 63.2786  55
   0 -10  -4 488.634 67.9564  56
   0  10   4 947.166 169.455  22
   0 -10  -4 389.586 67.3442  77
   0 -10  -5 156.836 57.1152  66
   0  10   5 879.555 171.854  19
   0 -10  -5 395.137 152.468  32
   0 -10  -5 526.498 63.9274  33
   0 -10  -5 175.176 54.2476  55
   0 -10  -5 128.580 52.3090  56
   0  10   5 654.369 163.163  27
   0 -10  -5 502.174 130.342  25
   0 -10  -5 592.754 142.361  16
   0 -10  -5 399.555 127.634  14
   0 -10  -5 287.280 55.7548  38
   0 -10  -5 318.440 62.6520  35
   0 -10  -5 60.9685 53.9400  77
   0  10   5 76.5802 45.1502  72
   0  10   5 803.256 160.965  22
   0 -10  -6 768.861 75.6948  55
   0 -10  -6 712.211 79.0917  56
   0 -10  -6 480.812 75.9140  66
   0  10   6 2101.98 231.153  19
   0 -10  -6 1596.70 201.003  16
   0 -10  -6 1375.05 85.6821  33
   0 -10  -6 1257.92 166.999  25
   0  10   6 1785.98 220.204  27
   0 -10  -6 2050.98 215.309  14
   0  10   6 1654.79 197.908  22
   0 -10  -6 1265.38 92.3525  35
   0  10   6 473.271 71.4107  72
   0 -10  -6 546.442 74.6276  77
   0 -10  -6 1629.42 214.480  30
   0 -10  -6 1699.29 211.541  28
   0 -10  -7 44.5606 49.6501  77
   0 -10  -7 191.783 49.7952  33
   0  10   7 117.360 46.1487  34
   0 -10  -7 139.399 123.402  32
   0  10   7 18.0560 149.712  19
   0 -10  -7 328.013 137.406  28
   0 -10  -7 141.024 137.881  30
   0 -10  -7 8.68495 55.4652  66
   0 -10  -7 18.1991 45.7204  55
   0 -10  -7 78.7961 86.3499  25
   0  10   7 451.839 161.027  27
   0  10   7 189.755 105.597  24
   0 -10  -7 9.45539 53.1190  43
   0  10   7 47.6899 42.5506  42
   0  10   7 196.296 128.116  22
   0 -10  -7 91.9956 54.1328  35
   0 -10  -7 217.306 119.019  16
   0 -10  -7 215.370 136.199  14
   0 -10  -8 207.851 133.110  32
   0  10   8 187.320 51.6619  34
   0 -10  -8 124.277 45.9786  33
   0  10   8 142.109 156.895  19
   0 -10  -8 341.030 68.9878  66
   0 -10  -8 394.504 58.2528  59
   0 -10  -8 117.792 137.035  30
   0 -10  -8 82.6094 116.034  28
   0 -10  -8 304.509 54.4473  55
   0 -10  -8 348.784 67.3537  56
   0  10   8 192.834 149.050  27
   0  10   8 210.546 119.807  24
   0 -10  -8 72.4750 135.040  14
   0 -10  -8 49.2912 103.378  16
   0  10   8 270.114 54.8374  42
   0 -10  -8 245.373 56.2795  38
   0 -10  -8 213.383 61.8344  35
   0  10   8 62.7533 121.407  22
   0 -10  -8 478.210 55.8292  77
   0 -10  -9 792.996 89.0275  66
   0  10   9 820.460 188.465  19
   0 -10  -9 719.690 80.4164  56
   0 -10  -9 741.961 68.1435  55
   0 -10  -9 759.619 156.205  28
   0 -10  -9 642.031 176.889  30
   0 -10  -9 763.923 78.9130  59
   0  10   9 614.072 153.619  24
   0  10   9 696.195 74.2098  42
   0 -10  -9 803.690 79.8808  38
   0  10   9 772.935 155.151  22
   0 -10  -9 727.413 168.384  32
   0  10   9 806.959 76.1587  34
   0 -10  -9 802.770 84.8894  35
   0 -10  -9 717.979 192.537  14
   0 -10 -10 4778.88 257.177  66
   0 -10 -10 4560.03 247.787  59
   0 -10 -10 5065.21 369.058  28
   0 -10 -10 5250.39 386.445  32
   0 -10 -10 4873.53 247.999  56
   0  10  10 5536.06 388.266  24
   0  10  10 5396.70 253.600  42
   0 -10 -10 4972.43 247.123  38
   0  10  10 5345.00 356.651  22
   0 -10 -10 4864.76 423.779  14
   0  10  10 5616.90 253.595  34
   0 -10 -11 4790.39 358.405  32
   0  10  11 3953.95 362.119  19
   0 -10 -11 4186.90 227.460  59
   0 -10 -11 3927.45 319.277  28
   0 -10 -11 4556.68 227.430  56
   0  10  11 4430.24 357.339  24
   0  10  11 4536.61 367.368  27
   0  10  11 4709.16 231.955  42
   0 -10 -11 4653.06 225.962  38
   0 -10 -11 3484.64 379.433  14
   0  10  11 4504.23 229.883  34
   0 -10 -11 4650.83 242.197  66
   0  10  12 131.735 60.0007  34
   0 -10 -12 256.350 120.904  32
   0  10  12 192.813 148.817  19
   0  10  12 142.881 43.9936  39
   0 -10 -12 162.045 56.0062  38
   0  10  12 175.440 60.7684  42
   0 -10 -12 149.779 71.9047  66
   0 -10 -12 157.035 58.3974  59
   0 -10 -12 193.062 135.694  30
   0  10  12 190.374 133.862  27
   0  10  12 270.030 140.369  24
   0 -10 -12 130.195 53.8619  56
   0  10  13 25.8856 117.927  27
   0  10  13 27.9452 124.270  24
   0  10  13 31.4949 54.7640  34
   0 -10 -13-41.8591 87.8640  32
   0  10  13 10.7904 40.2258  39
   0 -10 -13 7.50005 48.7517  38
   0  10  13 22.4671 55.1818  42
   0 -10 -13 20.2829 56.7886  35
   0  10  13-8.84731 125.945  19
   0 -10 -13 171.345 69.3659  66
   0 -10 -13-84.7884 123.169  30
   0 -10 -13 74.7052 53.1107  59
   0 -10 -13 91.7529 47.8975  56
   0 -10 -14 736.646 60.0259  38
   0  10  14 705.752 61.0817  39
   0 -10 -14 832.844 74.8490  35
   0  10  14 811.780 75.0398  34
   0  10  14 856.652 149.233  27
   0  10  14 668.575 168.767  24
   0  10  14 780.108 75.7865  42
   0 -10 -14 584.493 145.870  30
   0 -10 -14 662.470 70.2829  59
   0  10  15 2683.15 133.357  39
   0 -10 -15 2810.21 140.089  35
   0  10  15 3073.57 146.761  34
   0  10  15 2723.54 145.831  42
   0  10  16 2146.98 108.650  39
   0  10  16 2425.53 121.008  42
   0  10  16 2470.22 120.313  34
   0 -10 -16 2369.09 113.852  35
   0 -10 -16 1459.91 106.317  59
   0  10  16 1757.64 117.519  72
   0 -10 -17 205.774 45.6527  66
   0  10  17 234.534 28.9275  39
   0  10  17 276.192 42.2818  42
   0 -10 -17 202.073 39.3724  43
   0  10  17 222.775 39.5883  72
   0  11  -9 283.685 37.5473  63
   0 -11   9 262.565 35.5472  45
   0 -11   9 206.569 41.5670  68
   0 -11   9 255.703 42.7023  71
   0 -11   8 289.333 58.0378  71
   0 -11   8 317.107 58.9234  68
   0  11  -8 307.230 47.6595  41
   0  11  -8 317.456 49.0025  63
   0  11  -8 165.238 30.9571  52
   0 -11   8 284.434 45.0266  45
   0 -11   7 81.5982 43.6403  45
   0 -11   7 70.9981 36.2044  46
   0  11  -7 79.5929 38.3999  36
   0  11  -7 88.5622 33.7129  37
   0 -11   7 137.442 64.0163  68
   0  11  -7 69.7517 45.8751  41
   0  11  -7 178.977 50.1024  63
   0  11  -7 104.333 35.8600  52
   0 -11   7 135.991 60.3815  71
   0  11  -6 239.062 53.1856  41
   0  11  -6 233.330 45.6977  37
   0  11  -6 165.342 49.0297  36
   0  11  -6 262.393 55.8100  63
   0  11  -6 230.782 50.3846  79
   0 -11   6 308.171 71.0698  71
   0 -11   6 173.825 70.0666  68
   0 -11   6 196.182 43.1157  46
   0 -11   6 171.896 50.0082  45
   0 -11   5 606.264 84.9630  68
   0 -11   5 309.281 145.042  26
   0 -11   5 448.516 55.0368  46
   0 -11   5 489.555 64.1742  45
   0  11  -5 668.599 70.9841  41
   0  11  -5 609.607 64.6560  37
   0  11  -5 690.337 69.7896  36
   0 -11   5 499.972 76.3666  55
   0  11  -5 489.808 66.2397  79
   0 -11   5 366.641 68.9665  73
   0  11  -5 573.435 70.0038  63
   0  11  -5 720.354 171.046  22
   0  11  -4 244.846 142.445  22
   0  11  -4 27.8331 49.3292  37
   0  11  -4 92.6872 55.4808  36
   0 -11   4 75.5676 65.2387  33
   0  11  -4 8.94817 125.161  31
   0  11  -4 82.6766 56.5650  79
   0 -11   4 62.0624 60.5728  73
   0  11  -4 131.616 92.8952  29
   0 -11   4 28.3524 63.4184  55
   0 -11   4 91.9102 46.2936  45
   0 -11   4 20.1619 37.0659  46
   0 -11   3 1870.51 117.613  45
   0  11  -3 1373.08 228.463  22
   0  11  -3 2105.35 129.627  36
   0  11  -3 2097.79 128.198  37
   0  11  -3 1727.01 234.833  31
   0 -11   3 1727.73 135.499  33
   0 -11   3 1182.77 226.805  26
   0 -11   3 1352.53 240.720  25
   0  11  -3 1282.85 185.132  29
   0 -11   3 2370.02 141.378  55
   0 -11   3 2442.62 141.841  73
   0  11  -3 2452.19 137.249  79
   0 -11   2 2171.52 139.738  55
   0  11  -2 1746.23 203.328  29
   0 -11   2 1632.54 113.240  45
   0  11  -2 2207.06 266.681  22
   0  11  -2 2173.66 131.455  36
   0  11  -2 1978.40 128.622  37
   0 -11   2 1880.48 137.869  33
   0  11  -2 1849.83 238.220  31
   0 -11   2 2173.11 140.937  73
   0  11  -2 2140.05 133.859  79
   0 -11   2 2254.68 138.303  68
   0 -11   2 1627.53 257.489  25
   0 -11   2 1920.84 249.358  26
   0 -11   1 59.5661 120.861  26
   0 -11   1 189.717 153.297  25
   0 -11   1 145.988 69.3034  73
   0  11  -1 106.254 95.6804  29
   0  11  -1-19.6402 142.863  22
   0 -11   1 10.6533 61.5468  33
   0  11  -1 81.7899 128.876  31
   0 -11   1 129.636 63.7501  68
   0 -11   1 147.797 67.1241  55
   0 -11   1 167.075 57.6798  56
   0  11  -1 68.3983 55.0561  37
   0  11  -1 175.721 60.4161  36
   0 -11   0 75.3982 64.4757  55
   0 -11   0 93.2015 56.4793  56
   0  11   0-30.4377 96.9278  29
   0  11   0 94.2430 57.6772  36
   0 -11   0 88.4137 60.4865  38
   0  11   0 90.0379 48.0059  58
   0 -11   0 33.2780 64.0470  33
   0  11   0 35.5913 123.909  31
   0 -11   0 57.2255 119.472  26
   0 -11   0 103.166 62.6162  68
   0  11   0 57.5201 138.263  22
   0 -11  -1 15880.4 922.332  25
   0 -11  -1 15618.7 888.025  26
   0  11   1 18854.4 752.235  36
   0 -11  -1 18596.5 756.180  38
   0  11   1 17553.7 748.918  58
   0  11   1 17669.3 747.102  57
   0  11   1 16504.7 866.458  27
   0 -11  -1 17335.9 922.435  28
   0  11   1 15254.8 852.630  29
   0  11   1 18432.1 900.091  31
   0 -11  -1 18369.2 755.465  55
   0 -11  -1 17658.3 752.524  56
   0 -11  -1 16647.7 747.331  68
   0 -11  -2 3849.92 207.291  68
   0  11   2 3857.03 313.322  19
   0 -11  -2 4075.62 216.862  38
   0  11   2 4537.96 216.256  58
   0  11   2 4710.15 215.926  57
   0 -11  -2 3953.98 345.476  28
   0  11   2 4136.24 321.831  27
   0 -11  -2 3686.75 342.844  32
   0  11   2 4278.94 328.916  31
   0 -11  -2 4292.99 217.245  56
   0 -11  -2 3189.56 305.229  26
   0 -11  -2 3674.21 342.262  25
   0 -11  -3 196.479 62.1339  56
   0 -11  -3 185.131 62.3727  55
   0 -11  -3 80.4395 130.215  28
   0 -11  -3 81.6301 136.240  32
   0  11   3 8.15898 107.912  31
   0 -11  -3 43.8704 58.4632  33
   0  11   3 89.1008 116.937  19
   0 -11  -3 69.9789 127.410  25
   0  11   3 75.8304 125.173  27
   0 -11  -3 163.339 111.347  26
   0 -11  -3 101.477 59.9239  35
   0 -11  -3 108.267 58.5233  38
   0  11   3 161.949 50.9487  57
   0 -11  -3 248.957 55.4047  68
   0 -11  -3 209.887 56.5626  66
   0  11   3 88.8729 131.490  22
   0 -11  -4 103.061 91.5809  26
   0  11   4 219.242 130.932  27
   0 -11  -4 182.446 125.810  25
   0 -11  -4 259.377 63.7623  35
   0 -11  -4 244.906 62.5091  38
   0 -11  -4 220.729 63.0515  56
   0 -11  -4 248.939 63.7660  55
   0 -11  -4 180.063 60.6803  33
   0 -11  -4 132.105 139.124  32
   0  11   4 109.683 129.425  19
   0 -11  -4 241.067 143.840  28
   0  11   4 253.885 118.507  31
   0 -11  -4 245.691 59.8707  66
   0 -11  -4 153.851 50.9633  68
   0  11   4 277.990 142.410  22
   0 -11  -5 7.91162 55.2050  56
   0 -11  -5-7.15834 55.1580  55
   0 -11  -5-30.4162 131.863  32
   0 -11  -5 18.0203 51.9761  33
   0  11   5 17.6208 127.578  19
   0  11   5 54.0375 104.502  31
   0  11   5 100.164 134.053  27
   0 -11  -5 81.4569 112.061  25
   0 -11  -5 48.9484 57.7840  77
   0 -11  -5 43.6896 54.0283  38
   0  11   5-17.1295 122.974  22
   0 -11  -5 51.8334 51.2917  66
   0 -11  -5-10.0728 57.1112  35
   0 -11  -6-8.73308 52.9297  55
   0 -11  -6-8.02845 58.5615  56
   0 -11  -6 36.7448 53.1771  33
   0  11   6 36.8852 137.943  19
   0 -11  -6-20.2130 119.241  28
   0 -11  -6 91.3507 108.011  25
   0  11   6 179.959 145.538  27
   0 -11  -6 24.6695 54.9781  77
   0  11   6 25.1353 46.8459  72
   0 -11  -6 68.2071 56.0762  38
   0 -11  -6-17.8139 52.8843  66
   0 -11  -6 76.5118 59.4720  35
   0  11   6 67.9002 121.866  22
   0  11   7 49.1111 141.325  27
   0  11   7 477.492 66.4250  72
   0  11   7 117.199 123.080  22
   0 -11  -7 408.090 70.7903  66
   0  11   7 28.7804 137.459  19
   0 -11  -7 60.6575 125.504  28
   0 -11  -7 122.654 139.987  32
   0 -11  -7 115.387 50.4818  33
   0 -11  -7 320.791 58.4775  55
   0 -11  -7 121.769 59.6126  35
   0 -11  -8 380.088 62.4813  55
   0 -11  -8 403.153 59.8508  33
   0 -11  -8 491.193 163.442  32
   0  11   8 675.262 181.161  19
   0 -11  -8 484.538 173.504  30
   0 -11  -8 250.956 142.175  28
   0  11   8 394.695 168.227  27
   0  11   8 456.611 59.8561  42
   0 -11  -8 450.897 67.6827  43
   0  11   8 556.165 145.165  22
   0 -11  -8 419.197 72.0747  35
   0  11   8 486.740 58.6591  34
   0 -11  -8 595.501 79.6188  66
   0  11   8 490.028 73.1336  72
   0 -11  -9 43.5236 59.4430  66
   0  11   9 30.5576 156.511  19
   0 -11  -9-2.05581 62.8825  56
   0 -11  -9 4.51767 46.2357  55
   0  11   9 1.74940 45.8006  34
   0 -11  -9-12.4784 37.8530  33
   0 -11  -9-20.3020 122.014  32
   0 -11  -9 41.9769 129.180  30
   0 -11  -9 9.72045 113.954  28
   0  11   9-114.876 124.185  24
   0  11   9-123.960 153.303  27
   0 -11  -9 11.9439 56.3021  43
   0  11   9 32.5495 46.3097  42
   0 -11  -9 41.9258 57.9616  38
   0 -11  -9 28.9923 58.7002  35
   0  11   9-31.5190 111.676  22
   0  11   9 51.9113 60.1663  72
   0 -11 -10 95.0143 63.4690  66
   0  11  10 400.472 170.944  19
   0 -11 -10 136.366 61.4936  56
   0 -11 -10 255.830 126.252  28
   0 -11 -10 263.384 146.187  30
   0  11  10 293.458 129.321  24
   0 -11 -10 249.702 64.3628  43
   0  11  10 184.098 54.3525  42
   0 -11 -10 161.110 62.3554  38
   0 -11 -10 173.503 67.5059  35
   0 -11 -10 480.676 161.231  32
   0  11  10 171.681 54.5471  34
   0  11  10 247.417 117.344  22
   0  11  10 156.029 67.4310  72
   0  11  11 133.234 120.461  24
   0  11  11 348.657 151.521  27
   0 -11 -11 204.903 71.1404  66
   0  11  11 206.025 57.9688  42
   0 -11 -11 164.272 59.1889  38
   0  11  11 219.589 72.5748  72
   0 -11 -11 106.427 55.0196  59
   0 -11 -11 228.817 109.800  28
   0 -11 -11 163.168 60.6283  56
   0 -11 -11 247.144 132.746  32
   0  11  11 215.050 57.0222  34
   0  11  12 287.084 150.536  27
   0  11  12 333.825 140.452  24
   0 -11 -12 339.976 74.1581  66
   0  11  12 299.508 154.148  19
   0 -11 -12 352.991 61.7035  38
   0  11  12 328.049 63.4253  42
   0  11  12 307.373 74.2331  72
   0 -11 -12 309.242 62.9980  56
   0 -11 -12 223.653 56.8590  59
   0  11  12 313.146 61.3309  34
   0 -11 -12 203.407 116.946  32
   0  11  13 163.564 55.0621  34
   0 -11 -13 200.764 96.5821  32
   0  11  13 262.022 58.0902  42
   0 -11 -13 227.749 54.4278  38
   0  11  13 342.485 73.0479  72
   0 -11 -13 278.771 55.4648  59
   0 -11 -13 229.030 131.094  30
   0 -11 -13 296.360 72.8151  66
   0 -11 -13 278.659 55.4968  56
   0  11  13 149.834 119.406  24
   0  11  13 114.850 120.674  27
   0  11  14 2686.21 114.523  42
   0 -11 -14 2501.63 110.599  35
   0  11  14 2516.05 110.236  34
   0 -11 -14 2088.53 99.2957  59
   0 -11 -14 2326.56 95.9266  38
   0  11  14 2213.83 87.3331  39
   0 -11 -14 2432.14 122.290  66
   0  11  14 2336.18 122.130  72
   0  11  15 3932.22 190.961  39
   0 -11 -15 4066.52 213.586  66
   0 -11 -15 5095.76 208.934  35
   0  11  15 4924.87 208.391  34
   0 -11 -15 3521.98 201.396  43
   0  11  15 4947.16 211.110  42
   0  11  16 782.982 70.4855  72
   0  11  16 1094.23 70.1345  42
   0 -11 -16 732.491 61.3936  43
   0 -11 -16 1032.92 66.2070  35
   0  11  17 30.9349 28.9771  72
   0 -11 -17 9.45653 33.4468  66
   0  11  17 10.8273 27.0616  42
   0 -12   8 12.9756 32.7571  68
   0 -12   8 11.5172 33.3579  71
   0  12  -8-4.78583 25.7662  63
   0  12  -8 29.7918 23.9843  41
   0 -12   7 13.1486 50.0583  68
   0 -12   7 36.8321 47.9934  71
   0  12  -7 3.16445 33.4782  41
   0  12  -7 22.6714 35.4548  63
   0  12  -6 42.7219 38.0150  41
   0  12  -6 72.9590 34.5495  36
   0  12  -6 57.9074 30.6174  37
   0  12  -6 91.3829 41.6396  63
   0 -12   6 98.7928 59.1097  68
   0 -12   6 70.5011 56.8135  71
   0  12  -6-11.3849 24.6507  52
   0 -12   5 1.00193 30.4228  45
   0  12  -5 89.5975 44.1612  41
   0  12  -5 97.1350 41.2971  37
   0  12  -5 100.245 42.6031  36
   0  12  -5 47.9654 107.654  31
   0  12  -5 88.1240 48.0541  63
   0 -12   5 140.968 66.8764  68
   0 -12   5 110.056 48.1363  73
   0  12  -5 55.8685 44.2369  79
   0  12  -4 475.696 58.5879  41
   0  12  -4 552.387 62.1062  36
   0  12  -4 535.008 59.6197  37
   0  12  -4 313.693 129.031  31
   0 -12   4 336.884 136.206  26
   0 -12   4 495.629 70.0701  73
   0  12  -4 471.441 63.2844  79
   0 -12   4 518.052 73.3350  55
   0 -12   3 387.027 72.9958  55
   0  12  -3 266.261 138.449  22
   0  12  -3 288.551 57.4331  36
   0  12  -3 332.485 58.3804  37
   0  12  -3 189.100 127.042  31
   0 -12   3 187.822 66.5064  33
   0 -12   3 20.9561 30.4632  45
   0 -12   3 333.906 72.4725  73
   0  12  -3 360.814 65.0873  79
   0 -12   3 370.327 75.7750  68
   0 -12   3 250.621 132.931  26
   0  12  -2 126.892 139.274  22
   0  12  -2 45.8302 51.3947  37
   0  12  -2 37.8292 53.1525  36
   0 -12   2 37.3625 62.1128  33
   0  12  -2 34.3284 113.924  31
   0  12  -2 23.2943 56.3499  79
   0 -12   2 5.78069 63.5451  73
   0 -12   2 15.4884 64.9240  55
   0 -12   2 9.33889 63.5608  68
   0 -12   2 144.584 131.111  26
   0 -12   2 21.2367 131.471  25
   0  12  -1 833.062 193.052  22
   0  12  -1 1115.45 96.8497  36
   0  12  -1 1036.81 94.7054  37
   0 -12   1 1077.69 106.270  33
   0  12  -1 1102.20 185.575  31
   0 -12   1 1394.50 112.322  73
   0  12  -1 1315.90 103.381  79
   0 -12   1 1479.47 112.706  55
   0 -12   1 1406.60 105.619  68
   0 -12   1 592.963 176.119  26
   0 -12   1 562.750 190.028  25
   0 -12   0 3413.25 179.413  73
   0 -12   0 2928.51 170.687  68
   0  12   0 3002.55 306.091  22
   0 -12   0 2747.73 176.464  33
   0  12   0 2791.98 274.833  31
   0  12   0 2930.26 161.794  58
   0 -12   0 2757.31 166.544  56
   0 -12   0 3056.90 177.295  55
   0  12   0 3169.60 168.475  37
   0  12   0 3222.45 171.041  36
   0  12   1 10597.5 440.717  36
   0 -12  -1 9995.78 444.238  38
   0 -12  -1 9362.42 435.468  68
   0  12   1 9564.00 570.336  31
   0 -12  -1 7175.51 583.704  25
   0 -12  -1 6783.08 547.662  26
   0  12   1 7882.93 519.520  29
   0 -12  -1 10680.3 447.115  55
   0  12   1 9999.19 431.896  57
   0 -12  -1 9968.45 441.685  56
   0  12   1 10059.5 437.252  58
   0 -12  -2 4469.05 227.901  56
   0  12   2 3217.00 288.367  29
   0  12   2 4331.40 332.028  27
   0  12   2 4264.19 337.942  31
   0 -12  -2 3138.04 313.928  26
   0 -12  -2 3409.05 353.372  25
   0  12   2 4692.02 225.335  36
   0 -12  -2 4478.35 229.525  38
   0 -12  -2 4410.72 219.808  68
   0  12   2 4349.02 222.949  58
   0  12   2 4537.21 219.365  57
   0  12   2 4787.27 369.775  22
   0 -12  -3 63.6101 66.0398  55
   0 -12  -3 76.3402 63.9548  56
   0 -12  -3 128.438 127.111  28
   0  12   3 277.452 126.793  31
   0 -12  -3 109.250 67.0399  33
   0  12   3 8.16613 116.284  19
   0 -12  -3 119.613 111.058  26
   0  12   3 103.000 121.154  27
   0 -12  -3 159.844 135.709  25
   0 -12  -3 82.0329 54.7900  44
   0 -12  -3 120.260 66.1864  38
   0 -12  -3 72.7501 52.3547  68
   0  12   3 9.84204 48.8435  57
   0  12   3 66.2490 53.8522  58
   0  12   3 160.966 140.553  22
   0  12   4 55.4008 52.9040  57
   0 -12  -4 53.8628 133.382  28
   0  12   4-57.2520 108.574  31
   0 -12  -4 14.0340 62.2577  33
   0 -12  -4 75.9752 135.921  32
   0  12   4 51.9060 123.151  19
   0  12   4-44.9816 120.612  27
   0 -12  -4 71.6375 125.984  25
   0 -12  -4 45.1842 58.3282  44
   0 -12  -4 30.8210 59.9591  38
   0  12   4 129.966 139.419  22
   0 -12  -4 36.1788 49.6487  66
   0 -12  -4 54.7556 45.6180  68
   0 -12  -4 47.9679 62.2895  56
   0 -12  -4 66.6981 63.4804  55
   0 -12  -4-12.4639 59.4142  35
   0 -12  -5 46.1073 59.6902  56
   0 -12  -5 40.3056 63.1521  55
   0 -12  -5 44.7457 54.8076  33
   0  12   5 79.1360 105.057  31
   0 -12  -5-97.7930 144.961  32
   0  12   5 108.360 135.088  19
   0  12   5 9.36722 124.350  27
   0 -12  -5-38.3653 113.885  25
   0 -12  -5-25.3585 61.7347  35
   0 -12  -5 18.2853 58.4295  38
   0  12   5 69.7999 55.0448  57
   0 -12  -5 138.387 57.5271  66
   0  12   5 54.1410 131.219  22
   0 -12  -6 1033.60 89.0473  55
   0 -12  -6 1126.32 96.0414  56
   0  12   6 433.963 129.340  31
   0 -12  -6 609.324 81.4489  33
   0  12   6 552.596 170.977  19
   0 -12  -6 383.718 131.086  25
   0  12   6 590.202 166.804  27
   0 -12  -6 725.839 86.9570  35
   0 -12  -6 819.133 87.7591  38
   0  12   6 1180.25 94.3158  57
   0 -12  -6 1123.18 94.4731  66
   0  12   6 447.939 152.952  22
   0 -12  -7 234.831 65.8370  56
   0 -12  -7 197.380 59.3658  55
   0  12   7 192.972 147.878  19
   0 -12  -7 95.4532 133.009  28
   0  12   7 7.25093 93.5953  31
   0  12   7 89.2257 142.526  27
   0  12   7 278.220 56.1771  72
   0 -12  -7 171.756 62.9274  38
   0  12   7 178.461 129.802  22
   0 -12  -7 158.801 56.4809  33
   0 -12  -7 208.334 63.7929  66
   0 -12  -7 110.129 65.2438  35
   0 -12  -8 174.925 56.5831  55
   0  12   8 19.6929 139.626  19
   0  12   8 74.6682 86.5474  31
   0 -12  -8 144.968 127.548  28
   0  12   8-20.1259 134.319  27
   0 -12  -8 151.037 65.1564  66
   0  12   8 110.654 43.6511  42
   0 -12  -8 88.1116 64.0342  35
   0 -12  -8 65.7382 49.9464  33
   0 -12  -8 189.819 148.212  32
   0  12   8 186.992 122.181  22
   0  12   8 155.382 57.7802  72
   0 -12  -9 956.584 85.5718  55
   0 -12  -9 1187.75 105.885  56
   0  12   9 1825.39 241.619  19
   0  12   9 1693.38 225.977  27
   0 -12  -9 1504.26 209.578  28
   0  12   9 1052.12 100.024  72
   0 -12  -9 1083.84 89.3647  43
   0  12   9 1246.22 90.5859  42
   0 -12  -9 1212.65 101.799  38
   0  12   9 1379.97 188.093  22
   0 -12  -9 1308.94 105.716  35
   0 -12  -9 1801.36 233.697  32
   0 -12  -9 1087.95 106.664  66
   0 -12 -10 550.715 161.916  32
   0  12  10 773.042 184.237  27
   0  12  10 770.750 73.2733  42
   0 -12 -10 652.663 73.4588  43
   0 -12 -10 863.671 85.6391  38
   0 -12 -10 966.885 91.9085  35
   0  12  10 902.190 73.5414  34
   0 -12 -10 539.241 59.9995  55
   0 -12 -10 878.266 89.9590  56
   0  12  10 981.065 191.937  19
   0 -12 -10 704.711 86.2809  66
   0  12  10 747.361 86.1273  72
   0 -12 -10 722.873 158.292  28
   0 -12 -11 1284.09 187.762  28
   0  12  11 1995.29 244.424  19
   0 -12 -11 1768.96 121.887  56
   0 -12 -11 1718.46 116.097  38
   0  12  11 1872.65 110.399  34
   0 -12 -11 1795.76 124.093  35
   0 -12 -11 1538.98 212.900  32
   0 -12 -11 1553.31 110.398  43
   0  12  11 1771.39 112.600  42
   0  12  11 1934.55 129.348  72
   0 -12 -11 1744.29 127.211  66
   0 -12 -12 1787.73 116.862  56
   0 -12 -12 2041.77 133.454  66
   0 -12 -12 1763.12 114.024  38
   0  12  12 1761.33 108.526  34
   0 -12 -12 1518.34 195.351  32
   0  12  12 1653.88 216.574  27
   0 -12 -12 1534.54 109.866  43
   0  12  12 1900.67 115.898  42
   0  12  12 2154.74 131.129  72
   0 -12 -13 2235.39 135.633  66
   0 -12 -13 1966.53 116.800  38
   0  12  13 2087.60 120.186  42
   0 -12 -13 1809.42 115.329  43
   0 -12 -13 2010.04 117.193  56
   0  12  13 2195.59 133.543  72
   0  12  13 1910.05 114.187  34
   0  12  14 3322.10 159.162  34
   0 -12 -14 3512.52 168.053  35
   0 -12 -14 3255.91 156.359  38
   0 -12 -14 3176.29 172.439  66
   0  12  14 3693.13 165.607  42
   0  12  14 3405.20 173.529  72
   0  12  15 2495.83 116.838  42
   0 -12 -15 1712.97 102.525  43
   0  12  15 2120.99 122.427  72
   0 -12 -15 2108.21 122.772  66
   0 -12 -15 2630.28 119.201  35
   0  12  16 245.056 33.8248  57
   0 -12 -16 201.632 43.3605  66
   0 -12 -16 136.827 51.4749  64
   0  13  -6 45.3324 26.8549  41
   0 -13   6 97.0132 45.4969  68
   0 -13   6 103.856 44.4583  71
   0  13  -6 52.7153 30.0080  63
   0  13  -5 80.9325 34.3144  41
   0  13  -5 74.7310 27.7144  37
   0  13  -5 38.4424 30.2859  36
   0  13  -4 529.988 52.5705  37
   0  13  -4 476.452 54.7048  36
   0 -13   4 615.100 72.1250  71
   0  13  -4 699.969 60.9857  79
   0 -13   4 647.523 64.7500  73
   0  13  -4 529.365 53.1021  41
   0  13  -3 753.665 67.1055  41
   0  13  -3 770.390 68.5973  36
   0  13  -3 702.521 67.0675  37
   0 -13   3 885.204 84.5155  68
   0 -13   3 800.396 81.7066  55
   0  13  -3 483.678 132.365  31
   0 -13   3 693.252 78.8251  60
   0 -13   3 880.352 83.4144  71
   0  13  -3 824.422 73.1646  79
   0 -13   3 838.895 81.2490  73
   0 -13   2 206.680 64.8047  68
   0 -13   2 85.4943 60.6731  33
   0  13  -2 114.142 110.632  31
   0 -13   2 162.879 65.7100  55
   0 -13   2 225.845 63.4397  71
   0 -13   2 111.415 62.7862  73
   0  13  -2 199.797 57.5282  79
   0  13  -2 204.171 51.7070  37
   0  13  -2 151.672 50.8923  36
   0 -13   1 134.836 113.538  26
   0  13  -1 189.086 125.501  31
   0 -13   1 195.272 67.8442  33
   0 -13   1 381.687 67.3710  68
   0  13  -1 251.904 57.0501  37
   0  13  -1 277.615 59.1232  36
   0 -13   1 417.366 75.6612  55
   0 -13   1 228.361 58.3709  49
   0  13  -1 362.936 66.0067  79
   0 -13   1 287.424 75.0466  73
   0 -13   0 2266.45 139.511  73
   0  13   0 2298.02 132.313  79
   0  13   0 1769.43 233.427  22
   0  13   0 1937.70 123.842  37
   0  13   0 2139.53 126.396  36
   0  13   0 1648.33 207.553  31
   0 -13   0 1423.24 128.016  33
   0 -13   0 1228.90 226.629  25
   0 -13   0 931.078 191.202  26
   0 -13   0 1783.32 119.864  56
   0  13   0 2085.24 115.514  58
   0 -13   0 2077.73 129.160  68
   0 -13   0 2420.21 141.164  55
   0 -13  -1 3349.06 180.350  55
   0  13   1 3179.06 168.487  37
   0  13   1 3101.10 168.429  36
   0  13   1 2937.17 267.905  31
   0 -13  -1 2477.48 172.764  33
   0 -13  -1 3349.19 182.244  73
   0 -13  -1 3026.75 167.437  56
   0  13   1 3279.23 162.958  58
   0 -13  -1 1368.67 238.731  26
   0 -13  -1 1783.68 271.674  25
   0 -13  -1 3068.40 166.726  68
   0 -13  -2 2551.57 154.577  38
   0  13   2 2824.37 279.764  22
   0  13   2 2301.94 236.104  31
   0  13   2 2518.85 147.198  36
   0  13   2 2657.30 147.262  37
   0  13   2 2581.18 139.150  57
   0 -13  -2 2489.07 149.526  56
   0  13   2 2651.82 145.378  58
   0 -13  -2 2443.27 142.949  68
   0 -13  -3 888.173 189.732  25
   0  13   3 969.708 168.555  27
   0  13   3 1279.84 97.9910  36
   0 -13  -3 1047.23 100.070  38
   0  13   3 1110.26 87.2846  57
   0  13   3 1132.59 92.3377  58
   0 -13  -3 777.702 80.8595  68
   0 -13  -3 1086.25 102.107  33
   0  13   3 1231.07 178.640  31
   0 -13  -3 1146.42 99.4593  56
   0  13   3 1214.58 203.290  22
   0 -13  -4 1323.16 109.187  55
   0 -13  -4 1370.98 109.567  56
   0  13   4 1749.81 211.628  27
   0 -13  -4 1441.34 111.587  33
   0  13   4 1469.18 190.564  31
   0 -13  -4 974.023 196.834  25
   0 -13  -4 1267.73 99.7797  44
   0 -13  -4 1573.57 115.570  38
   0 -13  -4 1050.51 87.2150  68
   0  13   4 1447.14 107.454  58
   0  13   4 1541.30 105.124  57
   0  13   4 1500.18 211.401  22
   0 -13  -5 2091.55 141.270  56
   0 -13  -5 2147.22 137.212  55
   0 -13  -5 1946.51 260.373  28
   0  13   5 2078.60 239.678  27
   0 -13  -5 1789.57 257.239  32
   0 -13  -5 1955.44 135.174  33
   0  13   5 2180.81 221.307  31
   0 -13  -5 1551.61 220.170  25
   0 -13  -5 1800.14 131.430  44
   0 -13  -5 2277.55 144.213  38
   0  13   5 1936.32 233.499  19
   0  13   5 2387.99 138.694  58
   0  13   5 2276.18 136.030  57
   0  13   5 2384.59 255.268  22
   0 -13  -6 1063.24 103.946  66
   0  13   6 1741.48 221.661  19
   0 -13  -6 1720.11 119.202  35
   0 -13  -6 1724.51 120.398  38
   0 -13  -6 1420.70 111.082  33
   0 -13  -6 1475.91 227.225  32
   0  13   6 1789.60 192.050  31
   0  13   6 1599.81 112.190  57
   0  13   6 1845.83 229.879  27
   0 -13  -6 1390.94 111.337  55
   0 -13  -6 1447.95 116.351  56
   0  13   6 1849.21 220.289  22
   0 -13  -7 2212.91 151.181  66
   0  13   7 2893.12 283.222  19
   0 -13  -7 2980.73 163.687  35
   0 -13  -7 3049.06 162.977  38
   0  13   7 2476.49 154.950  57
   0  13   7 3207.63 291.713  27
   0 -13  -7 2903.36 291.388  28
   0 -13  -7 2577.26 158.297  56
   0 -13  -7 2446.91 150.164  55
   0 -13  -7 2428.20 146.506  33
   0  13   7 2801.11 263.480  22
   0  13   8 376.705 69.4385  57
   0 -13  -8 417.867 148.283  28
   0  13   8 446.541 159.232  19
   0 -13  -8 280.291 75.0940  56
   0 -13  -8 314.227 62.2674  55
   0  13   8 402.630 153.842  27
   0  13   8 322.936 59.3163  72
   0  13   8 674.647 144.203  22
   0 -13  -8 355.268 160.573  32
   0 -13  -8 345.391 56.0516  33
   0 -13  -8 239.707 66.2550  66
   0 -13  -8 413.716 75.4840  35
   0 -13  -9 37.1054 45.9359  55
   0 -13  -9 9.25752 107.128  28
   0  13   9-81.2661 135.603  19
   0  13   9-9.22561 126.080  27
   0 -13  -9 68.5601 59.9799  66
   0 -13  -9 9.66567 127.658  32
   0  13   9 46.7894 50.1840  72
   0 -13  -9-2.56864 34.0587  73
   0 -13  -9 44.5265 60.8680  35
   0  13   9 26.4768 57.0965  57
   0 -13  -9-49.8135 58.0513  64
   0 -13 -10 521.582 141.463  28
   0 -13 -10 342.322 75.3897  56
   0 -13 -10 300.191 69.7557  64
   0 -13 -10 597.177 159.317  32
   0  13  10 511.540 56.1620  42
   0 -13 -10 590.308 76.9107  38
   0 -13 -10 734.389 83.1813  35
   0 -13 -10 320.341 70.3337  66
   0  13  10 335.892 66.7062  72
   0  13  10 862.661 179.552  27
   0 -13 -11 39.3523 57.9495  56
   0 -13 -11-7.57370 56.9628  64
   0 -13 -11 173.317 124.189  32
   0 -13 -11 136.362 62.3679  35
   0 -13 -11 90.7618 56.5528  38
   0  13  11 41.1411 39.5243  42
   0 -13 -11 58.9111 59.4623  66
   0  13  11 12.6492 53.4600  72
   0 -13 -12 95.6641 53.4234  56
   0 -13 -12 35.0997 57.3328  64
   0 -13 -12 339.654 111.533  32
   0 -13 -12 270.602 62.6418  35
   0  13  12 75.2676 54.9870  72
   0  13  12 239.514 44.4465  42
   0 -13 -12 212.497 55.1235  38
   0 -13 -12 46.8083 57.1088  66
   0  13  13 493.502 63.1282  72
   0  13  13 365.785 51.4837  58
   0 -13 -13 377.846 64.7489  64
   0 -13 -13 322.986 52.6890  56
   0  13  13 267.968 43.6692  42
   0 -13 -13 267.749 49.6009  38
   0 -13 -13 380.703 63.4550  66
   0  13  14 2126.88 113.185  72
   0  13  14 2075.47 109.182  57
   0  13  14 1761.07 97.1483  58
   0 -13 -14 1829.45 97.6106  38
   0  13  14 2026.87 100.100  42
   0 -13 -14 1486.51 107.780  64
   0 -13 -14 1830.02 111.411  66
   0 -13 -15 1099.26 65.3767  35
   0  13  15 1009.25 64.8789  57
   0  13  15 954.041 56.3178  42
   0 -13 -15 1033.79 70.1849  66
   0  13  15 1057.59 70.2613  72
   0  14  -4 645.519 42.8804  41
   0 -14   4 753.242 64.7179  68
   0 -14   4 764.319 64.2843  71
   0 -14   3 686.177 67.3255  68
   0  14  -3 572.552 50.3737  36
   0  14  -3 480.561 49.7251  37
   0  14  -3 583.876 47.2892  41
   0  14  -3 699.936 56.0109  63
   0  14  -3 646.901 55.0761  79
   0 -14   3 568.383 58.2909  73
   0 -14   3 620.802 62.6758  71
   0 -14   2 1075.11 81.3372  68
   0  14  -2 985.471 69.3927  37
   0  14  -2 928.377 69.9951  36
   0 -14   2 767.760 77.7994  60
   0  14  -2 967.503 72.4602  63
   0 -14   2 971.946 82.0211  73
   0 -14   2 953.314 77.0657  71
   0  14  -2 1077.66 74.6131  79
   0  14  -2 872.911 62.9948  41
   0 -14   2 918.060 80.2922  55
   0  14  -1 80.5363 36.7866  41
   0  14  -1 116.908 44.9018  36
   0  14  -1 70.2726 44.2114  37
   0  14  -1 231.385 52.8567  79
   0 -14   1 106.821 52.0881  71
   0 -14   1 174.758 61.5840  73
   0  14  -1 115.932 43.8599  63
   0 -14   1 165.006 61.4725  55
   0 -14   1 129.804 53.7436  68
   0 -14   0 33.1099 61.4807  73
   0  14   0-18.1761 53.2094  79
   0 -14   0 1.25914 48.5845  71
   0 -14   0-10.5857 49.8954  68
   0 -14   0-3.28848 55.8148  33
   0 -14   0 20.1028 61.4757  55
   0 -14   0-10.8360 47.6512  49
   0  14   0-38.4025 46.0383  37
   0  14   0 10.6277 45.8480  36
   0  14   1 520.002 65.9381  36
   0  14   1 582.506 67.1534  37
   0  14   1 343.725 117.103  31
   0 -14  -1 310.598 71.9819  33
   0  14   1 484.064 51.8680  58
   0 -14  -1 501.593 78.9289  55
   0 -14  -1 409.151 60.1584  56
   0 -14  -1 315.663 61.1539  68
   0 -14  -1 369.285 58.3274  71
   0  14   1 415.654 68.4668  79
   0 -14  -1 398.796 77.6058  73
   0  14   2 51.7913 96.2271  31
   0  14   2 148.676 46.8248  58
   0 -14  -2 132.234 55.2940  56
   0 -14  -2 93.3920 48.8748  68
   0  14   2 125.348 55.3479  37
   0  14   2 213.907 56.6444  36
   0  14   3 63.8653 54.9881  36
   0  14   3 33.0717 54.8388  37
   0 -14  -3-12.9726 57.1182  33
   0  14   3 58.1628 91.5948  31
   0  14   3 29.8781 38.2589  57
   0  14   3-21.8510 46.9335  58
   0 -14  -3 35.4458 56.0196  56
   0 -14  -3 25.3498 34.8976  68
   0 -14  -3 37.9826 61.3285  38
   0  14   4 360.644 63.4731  36
   0  14   4 208.207 108.361  31
   0 -14  -4 343.535 66.4173  33
   0 -14  -4 340.100 72.6146  38
   0 -14  -4 388.375 74.2531  55
   0 -14  -4 331.604 68.1058  56
   0  14   4 273.526 53.5146  57
   0  14   4 353.694 62.2706  58
   0 -14  -4 292.320 72.8675  73
   0 -14  -5 1204.71 91.7266  44
   0 -14  -5 1536.33 111.230  38
   0 -14  -5 1404.56 109.566  73
   0 -14  -5 1188.65 101.607  33
   0  14   5 1361.93 160.963  31
   0 -14  -5 1449.91 109.331  56
   0 -14  -5 1405.38 106.572  55
   0  14   5 1450.83 103.480  58
   0  14   5 1502.64 99.8148  57
   0  14   5 1184.53 174.989  27
   0 -14  -6 2190.99 134.411  38
   0 -14  -6 1984.06 128.983  73
   0 -14  -6 1676.99 121.093  33
   0 -14  -6 2231.45 135.740  56
   0 -14  -6 2005.90 127.426  55
   0  14   6 2152.15 226.474  27
   0 -14  -6 1670.36 119.412  44
   0  14   6 2089.40 125.058  57
   0  14   6 2243.59 131.813  58
   0 -14  -7 379.721 72.3552  38
   0 -14  -7 411.447 67.0316  73
   0  14   7 470.836 64.7130  57
   0  14   7 467.608 69.2560  58
   0 -14  -7 268.074 56.6654  33
   0  14   7 309.876 127.012  27
   0 -14  -7 421.094 74.4782  56
   0 -14  -7 387.944 65.1864  55
   0 -14  -7 284.964 64.4962  44
   0 -14  -8 733.082 83.2452  56
   0 -14  -8 550.227 65.1312  55
   0 -14  -8 302.736 49.5164  33
   0 -14  -8 580.974 79.2376  38
   0 -14  -8 503.717 72.3407  35
   0  14   8 751.292 78.1597  58
   0  14   8 684.045 74.1050  57
   0 -14  -8 535.640 64.2715  73
   0  14   8 467.989 140.920  27
   0 -14  -8 644.621 70.5248  66
   0 -14  -8 532.366 71.4791  44
   0  14   9 460.188 55.7566  72
   0  14   9 548.059 71.0306  58
   0  14   9 519.937 67.3423  57
   0 -14  -9 444.362 63.0324  66
   0  14   9 487.184 140.527  27
   0 -14  -9 457.951 69.2268  35
   0 -14 -10 1596.14 106.944  35
   0  14  10 1632.16 105.373  57
   0  14  10 1462.63 96.8431  72
   0 -14 -11 2185.35 135.482  66
   0 -14 -11 3226.94 146.819  35
   0 -14 -11 2179.09 137.527  56
   0 -14 -11 1745.95 122.858  64
   0 -14 -11 2931.42 141.488  38
   0  14  11 2935.24 142.932  57
   0  14  11 2613.60 138.052  58
   0  14  11 2434.90 133.807  72
   0 -14 -12 1616.83 107.656  66
   0 -14 -12 2249.92 114.683  35
   0 -14 -12 1800.74 106.965  56
   0 -14 -12 1222.28 94.8788  64
   0 -14 -12 2159.73 108.654  38
   0  14  12 1915.09 105.842  58
   0  14  12 2142.34 112.637  57
   0  14  12 1770.85 105.815  72
   0 -14 -13 29.1222 43.2054  66
   0 -14 -13 154.542 44.2377  35
   0 -14 -13 55.7740 36.2468  56
   0 -14 -13 109.950 39.7738  38
   0 -14 -13 46.4042 32.6877  64
   0  14  13 41.4489 39.4358  72
   0  14  13 93.6454 36.8525  58
   0  14  13 70.9893 42.1306  57
   0 -14 -14 150.305 38.8760  66
   0  14  14 188.526 36.7941  72
   0  14  14 178.016 23.6807  58
   0 -15   2 28.3503 31.7529  73
   0  15  -2-29.9692 28.6695  79
   0 -15   2 7.84817 32.2908  68
   0  15  -2-24.3028 27.1236  63
   0 -15   1-2.62849 46.5084  73
   0  15  -1-12.9788 36.5985  79
   0 -15   1-37.0741 42.1773  55
   0  15  -1-3.73338 28.9855  63
   0 -15   1-3.40875 39.3677  60
   0 -15   1-7.91244 35.7292  68
   0  15  -1-24.0279 30.7722  37
   0  15  -1-13.9810 30.0004  36
   0  15   0 176.916 40.2176  36
   0  15   0 201.436 40.9591  37
   0 -15   0 120.290 55.4489  73
   0  15   0 209.601 45.2704  79
   0 -15   0 291.416 55.8786  55
   0 -15   0 148.813 40.0741  68
   0  15   0 160.840 39.0889  63
   0 -15  -1 292.326 59.8753  55
   0 -15  -1 185.084 43.2998  49
   0 -15  -1 120.490 52.2557  33
   0  15   1 287.828 46.8980  37
   0  15   1 250.399 47.0412  36
   0 -15  -1 206.328 60.3865  73
   0  15   1 269.802 51.0289  79
   0  15   2 1159.53 73.2881  58
   0  15   2 1537.19 89.2348  36
   0  15   2 1508.29 89.5616  37
   0 -15  -2 1170.60 89.3134  49
   0 -15  -3 459.745 64.9852  33
   0  15   3 512.585 52.1223  58
   0 -15  -3 455.426 59.5300  56
   0  15   3 516.718 60.0086  37
   0  15   3 566.860 60.0943  36
   0 -15  -4 31.8577 49.7289  56
   0 -15  -4 53.0536 55.6404  55
   0 -15  -4 82.0150 58.6501  73
   0  15   4 99.7687 50.4779  79
   0 -15  -4 55.7170 48.8048  33
   0  15   4 58.0785 41.9089  58
   0  15   4 68.7265 31.3631  57
   0  15   4 13.7815 44.6780  36
   0  15   4 34.7882 47.3631  37
   0 -15  -5 30.6866 53.8073  55
   0 -15  -5-14.1390 52.1833  56
   0 -15  -5 35.2034 53.2652  38
   0 -15  -5 30.5424 47.4173  33
   0  15   5 43.3507 45.1051  58
   0  15   5 17.9369 34.9343  57
   0 -15  -5-55.2042 55.4772  73
   0  15   6 869.612 69.7343  37
   0 -15  -6 755.507 74.0715  55
   0 -15  -6 839.242 80.6524  38
   0 -15  -6 588.568 68.3266  33
   0 -15  -6 662.380 78.9154  56
   0  15   6 872.500 73.3906  58
   0  15   6 773.124 64.2795  57
   0 -15  -6 698.477 73.7712  73
   0 -15  -7 40.8970 38.4392  44
   0  15   7 35.1230 43.6040  36
   0  15   7 45.6700 42.9841  37
   0 -15  -7 14.9748 48.3209  55
   0 -15  -7 1.44568 55.4996  56
   0 -15  -7 51.7146 55.3321  38
   0 -15  -7 22.4734 39.3994  33
   0  15   7 17.9625 46.6341  58
   0  15   7 35.8341 40.7953  57
   0 -15  -7 54.9208 47.5385  73
   0 -15  -8 71.2756 55.5248  56
   0 -15  -8 69.2534 43.1554  55
   0  15   8 93.2537 43.3941  36
   0  15   8 137.938 48.0392  58
   0  15   8 146.383 44.8730  57
   0 -15  -8 97.8258 43.8543  44
   0 -15  -8 97.4593 55.5142  38
   0  15   9 236.782 47.9721  57
   0  15   9 262.122 53.1439  58
   0  15   9 291.740 46.2010  36
   0 -15  -9 205.692 48.7309  44
   0 -15  -9 246.212 58.6641  56
   0  15  10 346.182 53.8274  58
   0  15  10 329.684 50.6819  57
   0 -15 -10 301.391 50.9264  44
   0  15  10 413.551 46.0095  36
   0 -15 -11 159.632 47.6264  56
   0  15  11 178.215 33.7481  36
   0  15  11 190.194 42.7752  57
   0 -15 -11 107.304 43.4431  44
   0 -15 -11 148.803 46.3622  38
   0  15  12 4.95932 36.0057  57
   0  15  12-0.75198 33.6719  58
   0 -15 -12-8.87557 36.1791  56
   0 -15 -12 6.35942 36.5189  44
   0 -15 -12-0.69358 32.7570  38
   0 -15 -13 16.2116 26.3960  44
   0  15  13 17.2879 27.9496  57
   0  15  13-3.79668 20.9685  58
   0  16   0-16.9436 22.2439  79
   0  16   1 284.315 32.2734  37
   0  16   1 196.258 25.9766  63
   0 -16  -1 238.273 43.2834  55
   0 -16  -1 190.392 42.6269  60
   0  16   1 248.501 35.6469  79
   0 -16  -1 211.518 44.9652  73
   0  16   2 139.603 28.1109  63
   0 -16  -2 149.379 52.5626  60
   0  16   2 157.677 32.5128  36
   0  16   2 219.671 36.2400  37
   0 -16  -3 262.089 42.0627  49
   0  16   3 271.046 35.5296  63
   0  16   3 497.233 44.2158  36
   0  16   3 483.107 45.5279  37
   0 -16  -4 53.8569 43.1876  55
   0  16   4-12.3783 24.3212  58
   0 -16  -4 20.3080 43.0932  49
   0  16   4 21.2988 36.1670  79
   0 -16  -4 14.6592 46.4851  73
   0  16   4 7.88666 33.6957  36
   0  16   4-18.1846 35.5589  37
   0  16   5 353.144 45.0637  79
   0 -16  -5 311.410 51.0181  73
   0  16   5 339.401 40.1206  58
   0 -16  -5 263.793 44.9732  56
   0 -16  -5 340.306 49.4740  55
   0  16   6 320.197 41.2193  58
   0 -16  -6 207.054 45.5713  55
   0 -16  -6 216.934 49.1790  56
   0 -16  -6 182.542 45.3508  73
   0  16   6 226.948 39.7460  79
   0  16   6 181.518 39.5847  37
   0  16   7 257.853 31.4340  57
   0  16   7 325.276 44.1602  58
   0 -16  -7 246.737 39.6351  55
   0 -16  -7 305.836 50.1372  56
   0  16   7 267.998 38.6600  79
   0  16   7 344.248 42.2434  37
   0  16   7 405.173 42.4978  36
   0  16   8 133.340 37.5785  58
   0  16   8 90.8485 27.7051  57
   0 -16  -8 78.1651 42.8157  56
   0 -16  -8 67.5341 42.6416  38
   0  16   8 154.715 32.7200  37
   0  16   8 75.3089 33.6178  36
   0  16   9 13.8843 26.6392  57
   0  16   9 45.6725 36.3940  58
   0 -16  -9 22.4729 41.6646  56
   0  16   9 26.7413 25.6292  37
   0  16   9 49.7399 27.1543  36
   0 -16  -9 21.8299 38.2114  38
   0  16  10 279.619 37.4844  58
   0  16  10 209.184 30.3574  57
   0 -16 -11 36.8922 28.2735  56
   1 -16 -10 95.0577 27.7320  56
   1 -16  -9 150.505 36.9131  56
  -1  16   9 102.756 23.2846  57
  -1  16   9 205.580 33.6215  58
   1 -16  -8 241.648 42.1874  56
  -1  16   8 301.819 38.7947  58
  -1  16   8 179.370 26.2154  57
  -1  16   7 19.0800 25.4726  37
   1 -16  -7 48.0239 33.8665  56
   1 -16  -7 15.0157 28.1272  55
  -1  16   7 32.2467 31.9665  58
  -1  16   7 18.7164 19.1951  57
   1 -16  -6 223.567 42.1425  55
   1 -16  -6 185.822 38.9017  56
  -1  16   6 302.479 37.8756  58
  -1  16   6 204.812 27.4435  79
   1 -16  -6 161.740 37.8329  73
  -1  16   6 414.469 37.5442  37
  -1  16   6 399.320 37.4783  36
   1 -16  -5 269.237 41.9455  55
  -1  16   5 204.996 32.6639  58
   1 -16  -5 260.832 43.8370  49
   1 -16  -5 167.805 42.2028  73
  -1  16   5 216.052 32.1128  79
  -1  16   5 291.430 35.9982  36
  -1  16   5 326.219 37.8549  37
   1 -16  -4 93.8025 30.9006  49
   1 -16  -4 96.2157 44.0215  73
  -1  16   4 154.853 31.8699  79
  -1  16   4 78.1946 20.8915  58
   1 -16  -4 84.0351 43.0146  55
  -1  16   3 258.305 33.8662  79
   1 -16  -2 94.2225 41.6158  60
   1 -16  -2 103.688 37.7076  55
  -1  16   2 120.577 28.4000  79
   1 -16  -2 151.942 38.5652  73
  -1  16   2 105.401 27.1513  37
  -1  15  12 325.754 36.8610  57
  -1  15  12 244.105 31.1177  58
   1 -15 -12 295.513 37.4111  38
   1 -15 -12 233.415 36.3559  56
   1 -15 -11-1.46807 26.1767  44
  -1  15  11-7.67454 36.0741  58
  -1  15  11 17.2844 33.5317  57
  -1  15  10 675.425 58.0047  57
   1 -15 -10 526.911 62.2033  56
  -1  15  10 658.729 45.4545  36
   1 -15  -9 973.290 74.4980  56
  -1  15   9 970.905 71.1577  58
  -1  15   9 839.012 66.4063  57
  -1  15   9 902.504 59.4092  36
  -1  15   9 959.536 57.6245  37
   1 -15  -9 847.974 73.0478  38
  -1  15   8 92.6490 47.1454  58
  -1  15   8 84.9137 40.8994  57
   1 -15  -8 88.2707 50.4127  38
  -1  15   8 63.5709 35.7930  37
  -1  15   8 43.6881 36.9557  36
   1 -15  -8 50.5373 39.6594  55
   1 -15  -8 97.8513 52.6488  56
   1 -15  -7 600.439 61.9296  55
   1 -15  -7 659.529 70.9496  38
   1 -15  -7 652.776 69.2842  56
  -1  15   7 639.690 59.6209  57
  -1  15   7 721.000 67.0283  58
   1 -15  -7 460.922 60.4480  73
  -1  15   7 451.022 51.8958  79
  -1  15   7 776.283 59.1408  37
  -1  15   7 783.600 60.6781  36
  -1  15   6 634.639 57.6584  37
  -1  15   6 640.154 56.8861  36
   1 -15  -6 514.343 64.0387  55
   1 -15  -6 661.777 68.9013  38
   1 -15  -6 516.270 57.8725  33
  -1  15   6 564.627 60.4004  58
  -1  15   6 519.793 54.6588  57
   1 -15  -6 432.817 63.8618  56
   1 -15  -6 341.246 60.9888  73
  -1  15   6 352.422 51.4145  79
  -1  15   5 578.536 56.4917  37
  -1  15   5 502.959 55.1169  36
   1 -15  -5 455.049 64.2542  55
   1 -15  -5 296.062 57.5503  56
   1 -15  -5 412.229 61.0674  38
   1 -15  -5 331.200 63.0375  73
  -1  15   5 348.934 51.9356  79
  -1  15   5 456.518 55.5814  58
  -1  15   5 415.776 46.6395  57
   1 -15  -5 387.312 57.8554  33
   1 -15  -4 85.4476 54.2820  73
  -1  15   4 50.6251 42.5555  79
   1 -15  -4 68.5476 53.5745  55
   1 -15  -4 69.9408 43.5303  56
  -1  15   4 42.3937 31.1466  57
  -1  15   4 73.0827 39.3017  58
   1 -15  -4 63.0871 47.9435  33
  -1  15   3 4.14830 41.9609  79
   1 -15  -3-15.2938 46.2707  33
   1 -15  -3 11.4508 37.1427  56
  -1  15   3 37.3280 34.6213  58
  -1  15   2 172.701 43.1887  37
  -1  15   2 138.354 41.6073  36
   1 -15  -2 160.770 54.5958  55
   1 -15  -2 49.5728 39.8766  49
  -1  15   2 110.450 30.3942  58
   1 -15  -2 149.237 55.5457  73
  -1  15   2 106.427 44.2492  79
  -1  15   1 50.1274 29.6584  63
   1 -15  -1-18.2624 49.4241  73
  -1  15   1 99.4861 38.0139  36
  -1  15   1 63.1130 37.4513  37
   1 -15  -1 55.4032 50.1349  55
  -1  15   0 35.8169 33.1278  36
  -1  15   0 20.4781 33.2310  37
  -1  15   0 26.4130 27.0382  63
   1 -15   0 25.5077 45.9884  73
  -1  15   0 0.78003 36.5999  79
   1 -15   0 13.6480 31.2562  68
   1 -15   0-2.65073 43.3538  55
  -1  15  -1 71.5855 28.5132  36
  -1  15  -1 36.9389 28.6524  37
  -1  15  -1 61.1294 33.2491  79
   1 -15   1 58.1033 36.6516  73
  -1  15  -1 43.4176 23.9238  63
   1 -15   1 68.2118 37.6572  55
   1 -15   1 46.9903 29.7681  68
   1 -14 -14 2.29782 26.0675  44
  -1  14  14 6.44789 24.0017  57
   1 -14 -13 21.3871 37.0187  35
  -1  14  13 19.8075 26.4744  58
  -1  14  13 13.7563 34.1114  72
   1 -14 -13 2.03497 34.2953  56
   1 -14 -13 42.9570 34.9836  38
   1 -14 -13 22.7242 30.6853  66
   1 -14 -12 62.9083 43.4367  35
  -1  14  12 112.288 44.6692  57
  -1  14  12 108.140 39.7252  58
  -1  14  12 169.961 42.4257  72
   1 -14 -12 106.764 43.9740  56
   1 -14 -12 98.3203 44.5741  38
   1 -14 -12 123.498 39.4310  66
  -1  14  11 548.640 58.5340  58
  -1  14  11 545.193 62.9015  57
  -1  14  11 528.178 56.9451  72
   1 -14 -11 477.541 63.1040  56
  -1  14  11 450.950 44.3365  36
   1 -14 -11 378.493 58.9299  35
   1 -14 -11 371.926 53.1404  66
   1 -14 -10 1923.85 117.021  35
  -1  14  10 2147.88 118.939  57
  -1  14  10 2030.24 116.819  58
   1 -14 -10 1562.66 196.874  32
  -1  14  10 1975.17 109.722  72
   1 -14 -10 1416.25 105.394  66
   1 -14  -9 889.728 80.4939  38
   1 -14  -9 634.841 73.0546  35
  -1  14   9 812.544 75.8728  57
   1 -14  -9 557.047 143.952  32
   1 -14  -9 653.471 60.9687  55
   1 -14  -9 768.656 80.4608  56
   1 -14  -9 635.163 64.9553  66
  -1  14   9 757.943 64.8579  72
   1 -14  -8 1.31740 48.4328  44
   1 -14  -8 18.5805 55.9123  38
   1 -14  -8 65.3310 51.0943  35
  -1  14   8 18.1255 42.4135  36
  -1  14   8 6.47252 54.5942  58
  -1  14   8 4.89839 49.8991  57
   1 -14  -8 14.5847 58.4780  56
   1 -14  -8 6.29077 47.2984  55
   1 -14  -8 20.4530 40.8445  33
   1 -14  -8-4.82572 44.4980  73
   1 -14  -7 1334.51 98.1144  44
   1 -14  -7 1966.68 118.902  38
  -1  14   7 2024.49 107.937  36
  -1  14   7 1724.68 110.764  57
  -1  14   7 1673.91 111.461  58
  -1  14   7 2075.20 217.259  27
   1 -14  -7 1135.73 100.721  73
   1 -14  -7 1580.12 102.491  33
   1 -14  -7 1539.06 106.485  55
   1 -14  -7 1680.45 116.820  56
   1 -14  -6 1320.55 105.124  38
  -1  14   6 1404.10 95.1919  36
   1 -14  -6 1288.81 100.279  55
   1 -14  -6 1333.27 102.912  56
  -1  14   6 1387.47 96.8389  57
  -1  14   6 1430.74 102.231  58
   1 -14  -6 1215.61 99.8142  73
   1 -14  -6 1099.28 94.0174  33
  -1  14   6 1198.32 181.613  27
  -1  14   5 269.857 55.8918  37
  -1  14   5 314.291 58.8309  36
   1 -14  -5 278.042 68.8960  73
   1 -14  -5 269.315 67.0569  55
   1 -14  -5 191.342 62.5002  56
   1 -14  -5 226.323 65.0174  38
  -1  14   5 237.907 59.2568  58
  -1  14   5 242.716 53.1650  57
   1 -14  -5 189.307 58.4732  33
  -1  14   4 579.257 67.3973  79
   1 -14  -4 553.309 79.3648  73
   1 -14  -4 595.061 77.9499  55
   1 -14  -4 434.631 71.1127  38
   1 -14  -4 535.509 72.5645  56
  -1  14   4 514.624 60.4268  57
  -1  14   4 586.000 68.2079  58
   1 -14  -4 452.406 70.6091  33
  -1  14   3 438.948 64.8069  79
   1 -14  -3 369.334 64.2964  56
   1 -14  -3 325.890 64.6800  38
   1 -14  -3 267.113 66.5918  33
  -1  14   3 482.816 62.2006  58
  -1  14   3 519.284 55.2206  57
   1 -14  -2 1804.88 121.256  73
  -1  14   2 1586.12 106.398  79
   1 -14  -2 1838.94 119.102  55
  -1  14   2 1736.61 102.274  58
   1 -14  -2 1380.22 99.8955  56
  -1  14   2 1500.41 92.2422  57
   1 -14  -2 1316.46 98.0098  68
  -1  14   2 1837.29 108.173  37
  -1  14   2 1794.67 106.599  36
   1 -14  -1 1705.34 100.907  68
   1 -14  -1 2342.79 120.857  73
   1 -14  -1 2274.21 119.434  55
   1 -14  -1 1503.76 111.307  33
  -1  14   1 1997.20 95.6056  58
  -1  14   1 2036.01 103.948  36
  -1  14   1 2171.97 105.727  37
  -1  14   0 1410.29 90.6124  37
  -1  14   0 1433.93 89.7597  36
   1 -14   0 1560.12 103.972  73
  -1  14   0 1338.52 91.8992  79
   1 -14   0 1129.29 86.4233  71
   1 -14   0 1370.75 101.449  55
   1 -14   0 1277.91 90.8540  68
   1 -14   0 1036.82 95.7342  33
  -1  14  -1 712.557 61.6310  36
  -1  14  -1 726.564 61.4840  37
   1 -14   1 449.100 65.8983  33
   1 -14   1 719.263 73.4264  55
  -1  14  -1 636.277 57.0580  63
  -1  14  -1 751.935 65.7095  79
   1 -14   1 695.209 74.2486  73
   1 -14   1 590.130 64.6189  71
   1 -14   1 638.374 67.5400  68
  -1  14  -2 106.497 38.6850  36
  -1  14  -2 85.6319 37.4886  37
  -1  14  -2 66.2203 40.6056  79
   1 -14   2 82.8854 44.4321  71
   1 -14   2 42.0884 47.7516  73
   1 -14   2 116.296 47.8057  55
  -1  14  -2 108.063 35.9827  63
   1 -14   2 73.8249 42.4382  60
   1 -14   2 80.8945 46.9931  68
  -1  14  -3-8.50843 30.2208  63
  -1  14  -3-13.0646 34.1312  79
   1 -14   3-11.2281 33.1622  73
   1 -14   3 21.9663 42.5030  71
   1 -14   3-44.4953 45.3731  68
  -1  14  -3-0.69272 31.5063  36
  -1  14  -3 1.97102 29.3430  37
   1 -14   4 108.167 36.1804  71
  -1  14  -4 131.531 26.7137  63
  -1  13  15 23.4159 23.1769  57
  -1  13  15 27.0690 33.5236  72
   1 -13 -15 20.9977 29.3321  66
  -1  13  14 66.5708 29.2957  42
   1 -13 -14 27.3515 32.5542  38
   1 -13 -14 80.9913 40.6660  35
  -1  13  14 104.829 44.3971  72
   1 -13 -14 91.9628 29.7274  56
   1 -13 -14 127.391 38.0057  64
  -1  13  14 88.6511 38.6095  57
   1 -13 -14 132.592 42.8975  66
  -1  13  13 137.685 37.0354  42
   1 -13 -13 61.5876 40.8248  38
   1 -13 -13 135.576 46.7105  35
  -1  13  13 168.274 49.7775  72
   1 -13 -13 133.124 47.5192  64
   1 -13 -13 128.405 43.0250  56
   1 -13 -13 145.602 46.8467  66
  -1  13  13 138.958 38.8974  58
  -1  13  12 1076.00 80.3184  58
  -1  13  12 1210.61 76.0609  42
   1 -13 -12 1067.63 83.3507  38
   1 -13 -12 1160.65 86.5067  35
  -1  13  12 1171.69 90.1006  72
   1 -13 -12 1056.29 83.9448  56
   1 -13 -12 1061.84 86.6571  66
   1 -13 -12 785.909 79.1474  64
  -1  13  11 4106.15 199.254  58
  -1  13  11 4398.54 206.226  57
  -1  13  11 4165.48 204.395  72
  -1  13  11 4273.99 191.986  42
   1 -13 -11 3892.96 199.184  38
   1 -13 -11 3073.14 191.304  64
   1 -13 -11 3084.60 290.938  32
   1 -13 -11 4108.95 202.352  56
   1 -13 -11 3872.99 201.611  66
   1 -13 -11 4297.95 203.903  35
  -1  13  10 6778.01 307.617  72
   1 -13 -10 6226.54 304.237  66
  -1  13  10 6767.31 306.885  58
  -1  13  10 6631.11 308.327  57
   1 -13 -10 5676.69 424.883  32
  -1  13  10 6376.01 292.827  42
   1 -13 -10 5557.34 411.000  28
  -1  13  10 6632.83 436.768  27
   1 -13 -10 6997.36 308.378  35
  -1  13   9 3134.19 162.665  72
  -1  13   9 2850.88 145.020  42
   1 -13  -9 2499.15 148.199  55
   1 -13  -9 2168.36 252.795  28
  -1  13   9 2881.90 277.118  27
   1 -13  -9 2091.30 260.518  32
  -1  13   9 3224.13 167.716  57
   1 -13  -9 2737.58 159.466  66
   1 -13  -9 2896.63 161.756  35
   1 -13  -8 543.618 71.1357  55
   1 -13  -8 599.485 80.6505  56
   1 -13  -8 331.677 140.701  28
   1 -13  -8 351.919 58.7359  33
  -1  13   8 540.239 156.209  19
  -1  13   8 548.757 159.071  27
  -1  13   8 757.318 74.3610  72
   1 -13  -8 482.694 75.1080  38
  -1  13   8 745.631 83.6862  58
  -1  13   8 740.220 79.9951  57
   1 -13  -8 660.039 74.1519  66
   1 -13  -8 418.681 71.8426  35
  -1  13   7 178.916 63.4653  58
  -1  13   7 192.415 60.7324  57
   1 -13  -7 69.2034 117.505  28
   1 -13  -7-40.1816 133.456  32
   1 -13  -7 41.2444 51.0516  33
  -1  13   7 17.7474 116.140  19
  -1  13   7 208.453 138.329  27
  -1  13   7 262.642 53.3882  72
   1 -13  -7 111.934 65.0505  38
   1 -13  -7 180.023 55.7677  66
   1 -13  -7 197.028 68.5403  56
   1 -13  -7 176.405 59.6823  55
   1 -13  -7 35.6973 58.2198  35
  -1  13   7 66.1389 113.055  22
  -1  13   6 80.7512 130.472  27
   1 -13  -6 20.5392 57.0237  35
   1 -13  -6-11.4314 60.6070  38
  -1  13   6 8.73346 125.936  19
   1 -13  -6-30.7091 126.014  32
   1 -13  -6 19.5328 53.6651  33
   1 -13  -6 59.1637 62.8430  56
   1 -13  -6 39.0567 60.6945  55
  -1  13   6 98.5973 57.4902  57
  -1  13   6 47.9290 59.1142  58
  -1  13   6 39.2051 114.497  22
  -1  13   5 1117.95 90.0735  57
  -1  13   5 1072.55 92.9675  58
   1 -13  -5 1012.72 196.381  28
   1 -13  -5 809.918 87.6210  33
   1 -13  -5 780.102 182.349  32
   1 -13  -5 1075.34 94.9498  56
   1 -13  -5 944.781 92.2976  55
   1 -13  -5 498.944 148.869  25
  -1  13   5 1075.05 175.494  27
   1 -13  -5 653.821 77.6759  44
   1 -13  -5 1009.47 96.0333  38
  -1  13   5 829.739 165.779  22
  -1  13   5 792.859 179.326  19
  -1  13   5 924.520 85.8425  36
   1 -13  -4 9.54942 115.551  25
  -1  13   4 92.1069 115.576  27
  -1  13   4 118.832 121.414  22
   1 -13  -4 136.749 63.7345  38
  -1  13   4-25.8674 90.5271  31
   1 -13  -4 71.5290 59.4357  33
  -1  13   4 207.527 116.613  19
   1 -13  -4 163.724 64.5034  56
   1 -13  -4 91.8659 65.0195  55
   1 -13  -4 112.282 138.895  28
  -1  13   4 148.399 55.9560  57
  -1  13   4 71.4320 54.8711  58
   1 -13  -4 98.7577 45.6783  68
   1 -13  -3 32.1508 62.3597  38
   1 -13  -3 12.9881 56.4892  56
  -1  13   3-47.2025 97.2326  31
   1 -13  -3 7.89042 58.0825  33
  -1  13   3-12.9629 53.9142  58
  -1  13   3 21.1098 46.1775  57
   1 -13  -3-19.8419 124.236  25
  -1  13   3 117.749 113.669  27
   1 -13  -3 35.5533 49.0453  68
  -1  13   3 86.7129 121.268  22
  -1  13   2 844.305 83.1475  36
  -1  13   2 852.390 82.5503  37
   1 -13  -2 796.681 85.7287  38
   1 -13  -2 820.454 90.8426  55
  -1  13   2 669.775 136.336  31
  -1  13   2 761.716 72.0070  57
   1 -13  -2 683.261 80.9677  56
  -1  13   2 717.536 76.6192  58
   1 -13  -2 373.031 162.153  25
   1 -13  -2 445.665 137.323  26
   1 -13  -2 652.224 76.5235  68
  -1  13   2 718.090 165.043  22
   1 -13  -1 3444.89 181.513  73
  -1  13   1 2602.80 274.307  22
   1 -13  -1 2036.00 282.461  25
   1 -13  -1 1475.24 240.990  26
   1 -13  -1 3374.85 178.293  55
  -1  13   1 3415.85 166.729  58
   1 -13  -1 2722.62 161.330  56
  -1  13   1 3028.72 156.943  57
  -1  13   1 3473.04 170.473  36
  -1  13   1 3587.94 170.765  37
  -1  13   1 2700.52 248.559  31
   1 -13  -1 2696.61 176.210  33
   1 -13  -1 2771.38 165.051  68
   1 -13   0 1443.63 104.560  68
  -1  13   0 1204.96 95.1619  37
  -1  13   0 1252.16 97.3832  36
   1 -13   0 1539.95 114.172  55
  -1  13   0 1323.01 89.6142  58
   1 -13   0 1689.32 117.321  73
  -1  13   0 1450.86 104.610  79
  -1  13   0 878.234 159.333  31
   1 -13   0 998.083 105.814  33
   1 -13   0 635.886 154.942  26
   1 -13   1 361.199 147.730  25
   1 -13   1 412.352 76.9630  33
  -1  13  -1 436.807 123.799  31
  -1  13  -1 650.447 70.7595  37
  -1  13  -1 732.442 73.1963  36
  -1  13  -1 714.619 61.0025  41
   1 -13   1 905.352 88.2514  55
   1 -13   1 938.902 91.0758  73
  -1  13  -1 930.434 80.9593  79
   1 -13   1 802.564 83.4517  68
  -1  13  -2 2262.65 120.522  63
   1 -13   2 1420.74 122.153  33
  -1  13  -2 1430.67 182.775  31
   1 -13   2 2269.92 132.237  55
  -1  13  -2 2105.29 120.581  37
  -1  13  -2 2088.34 120.940  36
  -1  13  -2 2446.35 126.408  79
   1 -13   2 2277.83 132.400  73
   1 -13   2 2331.77 131.684  68
  -1  13  -2 1835.90 109.192  41
  -1  13  -3 404.654 46.9787  41
   1 -13   3 458.538 64.4323  55
  -1  13  -3 496.883 55.2373  63
  -1  13  -3 448.222 58.4375  79
   1 -13   3 506.935 64.8419  73
   1 -13   3 490.542 68.6274  71
  -1  13  -3 450.837 55.8712  36
  -1  13  -3 399.319 54.2421  37
   1 -13   3 524.166 70.6511  68
  -1  13  -4 1081.17 71.9516  63
  -1  13  -4 1114.23 73.5095  79
   1 -13   4 815.190 69.7229  73
   1 -13   4 1227.59 85.4795  71
  -1  13  -4 979.485 70.2434  36
  -1  13  -4 978.282 69.0940  37
  -1  13  -4 978.432 63.8276  41
  -1  13  -5 736.917 53.7774  63
  -1  13  -5 601.548 48.7613  36
  -1  13  -5 477.330 45.2823  37
  -1  13  -5 629.253 44.1024  41
   1 -13   5 856.850 68.7599  68
   1 -13   6 48.1909 37.6456  71
  -1  13  -6 55.4389 25.8603  63
   1 -13   6 72.2573 38.0097  68
   1 -12 -16 18.9992 29.3445  64
  -1  12  16 25.0768 23.0987  42
   1 -12 -16 23.1796 32.0601  66
  -1  12  15 1791.18 101.205  72
  -1  12  15 1588.49 91.0966  42
  -1  12  15 1560.35 88.7368  57
   1 -12 -15 1687.30 97.5076  66
  -1  12  14 4540.68 196.045  42
  -1  12  14 3951.75 188.382  34
  -1  12  14 4502.02 204.281  72
   1 -12 -14 4100.20 187.887  38
   1 -12 -14 3673.89 185.271  56
  -1  12  14 4086.71 194.665  57
   1 -12 -14 3902.97 200.406  66
  -1  12  13 2008.66 113.052  42
   1 -12 -13 1782.24 108.968  38
   1 -12 -13 1670.12 114.157  35
  -1  12  13 1640.26 104.020  34
  -1  12  13 2131.04 126.257  72
   1 -12 -13 1949.08 110.150  56
  -1  12  13 1750.89 104.879  58
   1 -12 -13 2005.04 122.960  66
  -1  12  12 208.001 64.9843  72
  -1  12  12 293.490 56.2400  42
   1 -12 -12 397.517 63.4899  38
   1 -12 -12 152.771 65.1972  66
   1 -12 -12 167.044 59.1428  56
  -1  12  12 516.881 150.090  27
   1 -12 -12 349.915 119.568  32
  -1  12  12 468.020 56.1037  34
   1 -12 -12 453.450 68.4561  35
  -1  12  11 5634.86 301.885  72
  -1  12  11 6729.34 297.000  42
   1 -12 -11 6994.91 300.439  38
  -1  12  11 7668.21 457.281  27
   1 -12 -11 5253.36 401.256  28
   1 -12 -11 5783.53 423.145  32
   1 -12 -11 5781.10 294.784  56
   1 -12 -11 7222.27 305.158  35
  -1  12  11 7118.96 293.773  34
   1 -12 -11 5118.97 297.428  66
  -1  12  10 8806.29 379.757  42
   1 -12 -10 7826.57 386.132  66
  -1  12  10 9569.85 555.584  19
  -1  12  10 8710.02 374.559  34
   1 -12 -10 9668.67 390.359  35
   1 -12 -10 7641.28 514.827  28
   1 -12 -10 8295.69 528.546  32
   1 -12 -10 8610.31 385.188  56
   1 -12 -10 7323.70 364.798  55
  -1  12  10 8753.40 390.666  72
   1 -12  -9 4.53993 49.8609  55
   1 -12  -9-105.190 122.411  28
  -1  12   9-88.4794 142.952  27
  -1  12   9 17.1855 57.3892  72
  -1  12   9 45.1483 45.3498  42
   1 -12  -9-21.6279 58.5584  66
  -1  12   9-29.1209 143.480  19
  -1  12   9 19.8691 42.3195  34
   1 -12  -9-39.8733 130.319  32
   1 -12  -9 66.7556 41.6960  33
   1 -12  -9 19.7031 60.3275  35
   1 -12  -8 349.416 71.4326  66
  -1  12   8 165.905 147.464  19
  -1  12   8 459.372 75.6548  57
   1 -12  -8 162.078 132.752  28
   1 -12  -8 281.644 57.5900  33
   1 -12  -8 513.024 68.3385  55
   1 -12  -8 467.340 74.7595  56
  -1  12   8 308.097 152.444  27
  -1  12   8 469.893 58.7617  42
   1 -12  -8 388.849 71.4458  38
   1 -12  -8 471.975 75.6395  35
  -1  12   8 399.064 128.188  22
  -1  12   8 470.635 69.8081  72
   1 -12  -7-15.7492 51.6412  33
  -1  12   7 9.67713 132.255  19
   1 -12  -7 6.21552 64.8000  56
   1 -12  -7 1.78088 56.3021  55
   1 -12  -7-10.4088 120.454  28
  -1  12   7-9.89387 128.681  27
  -1  12   7 79.4484 52.0281  72
   1 -12  -7 21.6532 61.5681  38
  -1  12   7 47.6478 112.060  22
  -1  12   7 28.6803 56.8731  57
   1 -12  -7 74.1074 55.8010  66
   1 -12  -7 69.5359 60.8366  35
   1 -12  -6 53.5676 146.432  32
   1 -12  -6 31.5369 56.1496  33
  -1  12   6-9.49094 141.433  19
   1 -12  -6 45.5804 63.2382  56
   1 -12  -6 126.566 62.7427  55
  -1  12   6 32.8490 56.1170  57
   1 -12  -6 34.4033 100.208  25
  -1  12   6 48.6381 129.144  27
  -1  12   6 112.764 49.7657  72
   1 -12  -6 17.9549 61.9238  38
  -1  12   6 8.37078 121.740  22
   1 -12  -6 95.1780 53.8142  66
   1 -12  -6 36.9291 58.3935  35
   1 -12  -5 3285.96 191.342  56
   1 -12  -5 3408.53 189.248  55
  -1  12   5 3625.41 321.794  27
   1 -12  -5 3609.89 344.240  28
  -1  12   5 3456.73 190.907  58
  -1  12   5 3478.73 189.874  57
   1 -12  -5 2395.98 287.700  25
   1 -12  -5 3584.45 193.313  35
   1 -12  -5 3494.67 192.466  38
   1 -12  -5 3421.30 188.405  33
  -1  12   5 3515.44 273.682  31
   1 -12  -5 3179.76 331.512  32
  -1  12   5 3808.32 320.638  19
  -1  12   5 3630.92 307.702  22
   1 -12  -4 2244.41 138.087  55
   1 -12  -4 2280.72 137.455  56
  -1  12   4 1866.85 229.351  27
   1 -12  -4 1811.55 255.111  28
  -1  12   4 2383.87 137.216  57
  -1  12   4 2105.64 133.591  58
   1 -12  -4 1396.65 226.023  25
   1 -12  -4 1849.99 130.313  35
   1 -12  -4 2002.78 134.734  38
   1 -12  -4 1871.97 131.866  33
  -1  12   4 1680.36 201.461  31
   1 -12  -4 1637.85 248.805  32
  -1  12   4 1878.10 233.578  19
   1 -12  -4 1713.57 117.374  68
  -1  12   4 2170.97 243.790  22
   1 -12  -3 480.816 163.977  25
  -1  12   3 519.679 147.512  27
   1 -12  -3 351.088 127.513  26
  -1  12   3 640.529 171.256  22
   1 -12  -3 674.236 84.0532  38
   1 -12  -3 582.820 83.1925  33
   1 -12  -3 490.198 172.977  32
  -1  12   3 599.318 140.614  31
  -1  12   3 717.801 158.777  19
   1 -12  -3 844.224 86.7023  56
   1 -12  -3 561.616 170.873  28
  -1  12   3 793.930 81.5445  58
  -1  12   3 736.376 78.4783  57
   1 -12  -3 657.195 72.4711  68
  -1  12   2 308.403 121.335  27
   1 -12  -2 118.878 113.936  26
   1 -12  -2 203.741 139.003  25
  -1  12   2 395.723 69.2498  36
   1 -12  -2 384.402 71.5717  38
  -1  12   2 477.043 70.0798  58
  -1  12   2 459.433 64.8293  57
   1 -12  -2 334.389 150.317  28
  -1  12   2 328.252 123.439  31
   1 -12  -2 511.685 72.2213  68
   1 -12  -2 470.778 70.8887  56
   1 -12  -2 461.304 78.8490  55
  -1  12   2 457.105 157.026  22
  -1  12   1 562.817 75.8307  37
  -1  12   1 592.599 77.5273  36
   1 -12  -1 497.187 77.2271  38
   1 -12  -1 772.904 88.1300  55
  -1  12   1 710.226 148.343  31
   1 -12  -1 420.198 83.1683  33
  -1  12   1 858.949 79.8870  58
  -1  12   1 772.278 74.1750  57
   1 -12  -1 777.385 81.4906  56
   1 -12  -1 907.689 86.9699  68
   1 -12  -1 305.219 135.778  26
   1 -12  -1 327.447 160.860  25
  -1  12   1 492.424 165.974  22
   1 -12   0 622.675 87.5088  55
   1 -12   0 596.830 88.3885  33
  -1  12   0 644.254 146.761  31
  -1  12   0 604.445 74.0797  37
  -1  12   0 601.582 75.6392  36
  -1  12   0 557.145 68.1128  58
   1 -12   0 498.341 68.3418  56
  -1  12   0 547.004 62.9355  57
  -1  12   0 577.295 78.7547  79
   1 -12   0 613.899 80.8565  68
   1 -12   0 305.625 139.299  26
   1 -12   1 1836.70 128.481  55
  -1  12  -1 1227.98 188.944  31
   1 -12   1 1551.38 126.534  33
  -1  12  -1 1747.68 116.680  37
  -1  12  -1 1743.66 117.428  36
  -1  12  -1 1622.14 105.303  58
   1 -12   1 1107.17 219.678  25
   1 -12   1 1228.73 209.428  26
   1 -12   1 1639.77 120.635  68
   1 -12   1 1953.38 128.720  73
  -1  12  -1 1779.98 119.912  79
  -1  12  -2-20.4737 57.7839  79
   1 -12   2-47.7492 65.3667  73
   1 -12   2 66.3693 61.6668  55
  -1  12  -2-15.6777 108.633  31
   1 -12   2 25.9747 61.6317  33
  -1  12  -2-8.69889 121.103  22
  -1  12  -2 29.6361 52.5884  37
  -1  12  -2 10.0033 53.2978  36
   1 -12   2-5.41197 59.2393  68
   1 -12   2 83.2488 119.040  26
   1 -12   2-20.6201 140.899  25
  -1  12  -3 1033.54 83.2022  63
  -1  12  -3 994.541 78.4301  41
   1 -12   3 995.408 96.0013  55
  -1  12  -3 1115.61 85.0888  37
  -1  12  -3 1042.92 85.9104  36
  -1  12  -3 852.318 159.604  31
   1 -12   3 856.206 91.7789  33
   1 -12   3 1038.75 93.7578  73
  -1  12  -3 1167.72 90.0826  79
  -1  12  -4 1908.64 111.838  63
   1 -12   4 1721.91 116.364  55
  -1  12  -4 1910.92 113.207  79
   1 -12   4 1891.21 115.991  73
  -1  12  -4 1830.21 110.095  37
  -1  12  -4 1705.75 110.614  36
  -1  12  -4 1763.20 106.040  41
  -1  12  -4 1466.29 193.274  31
   1 -12   5 218.502 46.8491  73
  -1  12  -5 302.004 50.1969  79
  -1  12  -5 148.973 40.8319  41
   1 -12   5 252.282 65.8070  68
  -1  12  -5 139.834 46.1770  36
  -1  12  -5 183.925 44.7303  37
   1 -12   6 75.5393 53.0436  71
  -1  12  -6 30.7546 32.8209  41
   1 -12   6 67.9353 54.6056  68
  -1  12  -6 0.86135 33.9495  36
  -1  12  -6 6.90348 30.7967  37
  -1  12  -7 31.0188 27.3223  41
   1 -12   7 33.7581 45.2458  68
   1 -12   7 61.7414 44.7520  71
  -1  11  16 275.247 44.3476  72
   1 -11 -16 219.081 40.3089  35
  -1  11  16 262.257 40.8538  42
   1 -11 -16 219.440 48.0674  66
  -1  11  15 4807.00 203.676  42
  -1  11  15 4586.37 199.558  34
   1 -11 -15 4948.46 201.788  35
   1 -11 -15 4424.71 207.685  66
   1 -11 -14 6675.60 282.306  38
  -1  11  14 7305.01 292.350  34
  -1  11  14 6392.26 297.794  72
   1 -11 -14 5166.61 277.612  43
  -1  11  14 7182.79 294.421  42
   1 -11 -14 6559.90 298.276  66
   1 -11 -14 5859.02 278.581  56
   1 -11 -13 1286.84 90.4792  56
   1 -11 -13 991.400 153.661  32
   1 -11 -13 946.565 85.4407  43
  -1  11  13 1245.46 95.2366  42
   1 -11 -13 1334.26 90.1827  38
  -1  11  13 1295.30 92.7201  34
  -1  11  13 1220.59 176.246  27
   1 -11 -13 1295.00 105.025  66
  -1  11  13 1300.01 106.758  72
   1 -11 -12 513.521 70.5271  56
   1 -11 -12 520.843 138.963  32
  -1  11  12 661.425 163.415  19
  -1  11  12 538.014 151.293  24
  -1  11  12 674.126 161.847  27
  -1  11  12 651.251 73.4624  42
   1 -11 -12 457.152 66.4176  43
   1 -11 -12 581.777 70.9058  38
   1 -11 -12 645.948 79.2686  35
  -1  11  12 681.231 72.2127  34
   1 -11 -12 533.860 80.5122  66
  -1  11  12 572.425 83.8306  72
   1 -11 -11 2721.40 164.887  56
   1 -11 -11 2969.50 281.769  32
  -1  11  11 3748.36 321.982  19
   1 -11 -11 2385.63 155.700  43
  -1  11  11 3195.91 169.212  42
   1 -11 -11 3094.86 165.298  38
  -1  11  11 3369.72 168.098  34
   1 -11 -11 3398.86 174.489  35
   1 -11 -11 3673.67 318.785  30
  -1  11  11 3529.49 310.022  27
   1 -11 -11 2727.13 261.945  28
  -1  11  11 3427.87 293.673  24
   1 -11 -11 2518.26 170.114  66
  -1  11  11 2695.00 175.068  72
   1 -11 -10 515.825 79.3965  56
   1 -11 -10 464.521 59.4267  55
   1 -11 -10 555.452 157.924  32
   1 -11 -10 425.489 139.387  28
   1 -11 -10 596.883 170.476  30
  -1  11  10 771.694 163.119  24
  -1  11  10 660.292 74.7101  42
   1 -11 -10 709.688 82.9970  38
   1 -11 -10 659.072 82.6754  35
  -1  11  10 626.465 70.9773  34
   1 -11 -10 426.304 79.9542  66
  -1  11  10 545.817 83.4545  72
   1 -11  -9 2546.23 156.616  55
   1 -11  -9 2985.08 157.419  33
   1 -11  -9 3461.17 314.156  32
  -1  11   9 4026.02 335.602  19
   1 -11  -9 4033.65 333.664  30
   1 -11  -9 3132.94 295.574  28
  -1  11   9 3757.03 294.576  24
  -1  11   9 3150.37 170.495  42
  -1  11   9 3400.82 264.576  22
   1 -11  -9 3270.03 177.301  35
  -1  11   9 3435.41 168.703  34
   1 -11  -9 2652.96 174.504  66
  -1  11   9 2901.05 177.402  72
  -1  11   8 3944.89 214.109  72
   1 -11  -8 3373.68 193.492  77
  -1  11   8 4251.57 206.332  42
  -1  11   8 4821.60 365.224  27
   1 -11  -8 4483.61 353.156  28
   1 -11  -8 5132.64 378.606  30
   1 -11  -8 4442.89 362.797  32
   1 -11  -8 4015.61 198.722  33
  -1  11   8 4716.88 366.386  19
  -1  11   8 3688.92 302.931  22
   1 -11  -8 3753.92 199.302  55
   1 -11  -8 3702.72 212.857  66
  -1  11   8 4178.62 202.105  34
   1 -11  -8 4390.19 213.330  35
   1 -11  -7 161.994 136.789  28
   1 -11  -7 157.366 56.2622  33
  -1  11   7 290.219 51.8364  34
  -1  11   7 127.259 145.648  19
  -1  11   7 317.313 63.5963  72
   1 -11  -7 328.081 64.3033  77
  -1  11   7 219.543 51.2855  42
   1 -11  -7 271.552 66.7886  38
  -1  11   7 149.264 121.606  22
  -1  11   7 259.480 164.189  27
   1 -11  -7 268.393 68.4840  56
   1 -11  -7 328.896 63.9477  55
   1 -11  -7 294.090 65.0197  66
   1 -11  -7 242.793 67.1418  35
  -1  11   6 74.2138 86.8388  31
   1 -11  -6 30.9472 130.630  32
   1 -11  -6 42.3437 53.7831  33
  -1  11   6-66.4680 138.652  19
   1 -11  -6 64.3512 56.2027  56
   1 -11  -6 39.0435 56.5076  55
   1 -11  -6 16.8198 99.8571  25
  -1  11   6 38.8996 135.394  27
   1 -11  -6-28.4669 58.3208  77
  -1  11   6 50.5870 50.6288  72
   1 -11  -6 47.9992 59.0215  38
  -1  11   6 113.910 123.149  22
   1 -11  -6 44.9370 53.6135  66
   1 -11  -6 30.0271 55.8834  35
  -1  11   5 586.434 76.9373  57
  -1  11   5 1293.38 203.271  27
   1 -11  -5 1270.73 207.978  28
   1 -11  -5 957.239 196.791  32
   1 -11  -5 944.638 83.5131  33
  -1  11   5 897.632 148.445  31
  -1  11   5 1210.77 195.703  19
   1 -11  -5 563.288 75.2733  56
   1 -11  -5 520.239 75.6641  55
   1 -11  -5 923.744 169.782  25
   1 -11  -5 439.641 73.2500  77
  -1  11   5 510.016 66.3934  72
   1 -11  -5 740.402 81.3397  38
  -1  11   5 1240.97 186.646  22
   1 -11  -5 384.853 69.4182  66
   1 -11  -5 788.009 82.2732  35
  -1  11   4 572.322 74.7041  57
   1 -11  -4 375.667 148.464  28
   1 -11  -4 525.233 170.336  32
  -1  11   4 626.479 137.441  31
   1 -11  -4 707.473 81.4063  33
  -1  11   4 612.981 162.278  19
   1 -11  -4 653.769 79.4116  55
   1 -11  -4 631.172 80.5061  56
   1 -11  -4 545.676 152.896  25
   1 -11  -4 443.221 122.823  26
  -1  11   4 785.854 177.080  27
   1 -11  -4 712.210 79.4760  77
   1 -11  -4 644.402 79.0608  38
  -1  11   4 518.871 156.814  22
   1 -11  -4 586.700 67.6296  68
   1 -11  -4 619.558 78.3073  35
  -1  11   3 28.6501 49.7362  57
  -1  11   3 18.1066 52.4159  58
   1 -11  -3 71.0271 128.488  28
  -1  11   3 145.708 117.843  31
   1 -11  -3 92.9862 132.970  32
   1 -11  -3 36.5620 60.4065  33
  -1  11   3-8.57438 136.108  19
   1 -11  -3 25.2792 55.6160  56
   1 -11  -3 189.941 133.365  25
  -1  11   3 61.9580 122.668  27
   1 -11  -3-7.91895 97.4880  26
   1 -11  -3 65.1292 42.4748  74
   1 -11  -3 23.3081 54.7088  38
  -1  11   3-44.5007 131.028  22
   1 -11  -3-6.63627 48.1661  68
   1 -11  -3 38.6546 54.7997  35
   1 -11  -2 38.5542 54.2849  56
   1 -11  -2 60.9021 122.008  28
  -1  11   2-23.7787 107.297  31
   1 -11  -2 51.5652 131.305  32
  -1  11   2-8.19779 121.174  19
   1 -11  -2 8.58683 108.132  26
   1 -11  -2-20.6631 119.556  25
  -1  11   2 59.7606 120.996  27
   1 -11  -2 56.6354 44.9646  74
   1 -11  -2 1.96662 54.3872  38
  -1  11   2 5.90699 49.1102  58
  -1  11   2-3.97780 47.7451  57
   1 -11  -2 6.99914 51.3133  68
  -1  11   2 18.2505 128.761  22
  -1  11   1 2830.06 156.442  58
  -1  11   1 2885.96 154.637  57
   1 -11  -1 2293.08 273.072  28
  -1  11   1 2350.21 244.543  27
   1 -11  -1 2920.19 162.942  55
   1 -11  -1 2739.30 156.588  56
  -1  11   1 2174.32 237.710  19
   1 -11  -1 1982.23 246.371  26
   1 -11  -1 2512.39 286.615  25
   1 -11  -1 2806.46 149.153  74
   1 -11  -1 2788.72 159.504  38
  -1  11   1 2429.92 274.177  22
   1 -11  -1 2274.76 158.535  33
  -1  11   1 2597.60 254.128  31
   1 -11  -1 2842.77 159.147  68
  -1  11   1 2600.82 153.443  36
   1 -11   0 107.475 53.3737  74
   1 -11   0 112.506 60.8375  38
   1 -11   0 87.2972 52.5920  56
   1 -11   0 78.0892 63.7951  55
  -1  11   0-67.4513 115.833  31
   1 -11   0 47.8708 64.7319  33
  -1  11   0 151.299 47.8249  57
  -1  11   0 120.337 52.2754  58
   1 -11   0 94.9403 122.892  26
  -1  11   0 15.3180 104.741  27
  -1  11   0 74.0127 55.8731  37
  -1  11   0 109.266 58.4545  36
   1 -11   0 130.814 64.2276  68
   1 -11   1 1334.79 108.506  68
  -1  11  -1 1510.57 107.127  36
  -1  11  -1 1235.07 99.1554  37
  -1  11  -1 1270.22 95.3539  58
  -1  11  -1 1336.30 194.704  31
   1 -11   1 1261.01 111.205  33
   1 -11   1 1125.96 202.123  26
   1 -11   1 930.572 212.283  25
   1 -11   1 1356.60 111.726  55
  -1  11  -1 1239.81 102.280  79
   1 -11   2 117.884 67.5452  55
   1 -11   2 55.3894 64.9499  33
  -1  11  -2 87.1097 124.014  31
   1 -11   2 57.5454 42.9415  45
  -1  11  -2-18.8393 133.516  22
  -1  11  -2 86.8410 58.7967  36
  -1  11  -2 29.2014 54.7497  37
  -1  11  -2 13.8080 45.3117  58
   1 -11   2 43.9346 67.2503  73
  -1  11  -2 103.860 58.1774  79
   1 -11   2 72.7555 68.2953  68
   1 -11   2-66.4472 149.204  25
   1 -11   2-59.7943 137.488  26
   1 -11   3 2365.43 139.755  45
  -1  11  -3 2319.65 268.907  22
  -1  11  -3 2742.92 152.254  36
  -1  11  -3 2843.70 151.076  37
   1 -11   3 2878.04 161.581  55
   1 -11   3 2262.33 157.909  33
  -1  11  -3 2290.68 251.543  31
   1 -11   3 1894.79 261.941  26
   1 -11   3 1807.51 269.849  25
   1 -11   3 2664.08 157.715  73
  -1  11  -3 2843.16 155.353  79
   1 -11   4 348.533 73.8700  68
  -1  11  -4 301.771 134.184  31
   1 -11   4 137.038 63.6838  33
   1 -11   4 151.249 126.479  25
   1 -11   4 256.803 51.3748  45
   1 -11   4-6.92878 30.2265  46
  -1  11  -4 264.430 53.2392  41
  -1  11  -4 244.452 57.2928  37
  -1  11  -4 158.920 57.2562  36
   1 -11   4 243.571 65.3422  55
  -1  11  -4 309.153 59.3210  63
  -1  11  -4 186.184 138.441  22
  -1  11  -4 357.121 62.5457  79
   1 -11   4 362.849 67.6566  73
  -1  11  -5 54.8655 105.074  31
  -1  11  -5-12.8689 44.1068  41
  -1  11  -5-48.1685 48.8210  36
  -1  11  -5 7.24384 46.3149  37
   1 -11   5 27.1587 112.726  26
   1 -11   5-21.1520 57.2186  55
   1 -11   5 21.2314 65.7172  68
   1 -11   5 24.6188 50.8231  73
  -1  11  -5 4.47267 50.6491  79
   1 -11   5 25.6022 31.3807  46
   1 -11   5 51.6071 44.1581  45
  -1  11  -6 20.3437 40.0461  41
   1 -11   6-13.0913 29.6198  46
   1 -11   6-16.0134 42.1330  45
   1 -11   6 41.5275 61.4098  68
  -1  11  -6 22.7923 40.4401  37
  -1  11  -6 21.7757 43.3153  36
   1 -11   6-26.8910 62.7448  71
  -1  11  -6 1.25733 44.5334  79
  -1  11  -6 35.4132 102.124  31
   1 -11   7 103.453 42.1389  45
  -1  11  -7 188.312 44.0776  41
   1 -11   7 192.494 62.4254  68
   1 -11   7 267.381 60.7752  71
  -1  11  -7 122.019 40.9797  36
  -1  11  -7 159.867 38.2474  37
  -1  11  -8 44.3439 28.0239  36
   1 -11   8 93.9027 38.7630  45
   1 -11   8 70.7802 51.6776  68
  -1  11  -8 100.512 39.1015  63
  -1  11  -8 87.1388 33.5849  41
   1 -11   8 161.657 51.2002  71
  -1  11  -9 51.1697 24.2490  41
  -1  11  -9 50.6245 29.4585  63
  -1  10  17 208.209 32.8448  72
   1 -10 -16 1644.25 91.2663  35
  -1  10  16 1625.92 93.8961  34
  -1  10  16 1768.48 97.4245  42
  -1  10  16 1694.59 97.5435  72
  -1  10  16 1542.39 83.7711  39
  -1  10  15 2563.89 100.990  39
   1 -10 -15 2846.23 114.485  35
  -1  10  15 2850.06 116.738  34
   1 -10 -15 2099.53 115.900  66
  -1  10  15 2803.46 118.529  42
   1 -10 -15 1566.95 91.5137  59
  -1  10  15 2140.32 113.774  72
   1 -10 -14 2214.76 146.694  66
   1 -10 -14 2694.93 133.467  38
  -1  10  14 2564.11 132.508  39
   1 -10 -14 3025.38 147.233  35
  -1  10  14 3072.83 148.727  34
   1 -10 -14 1779.29 128.064  59
   1 -10 -14 2884.83 260.997  30
   1 -10 -14 2071.09 126.990  56
  -1  10  14 2773.44 147.814  42
  -1  10  13 63.6044 131.129  24
  -1  10  13 79.3385 105.977  27
   1 -10 -13 63.7878 94.7036  32
  -1  10  13 100.468 56.6387  34
  -1  10  13 140.400 114.056  19
  -1  10  13 183.280 58.0435  42
  -1  10  13 134.839 43.1009  39
   1 -10 -13 124.034 51.5178  38
   1 -10 -13 179.293 68.5528  66
   1 -10 -13 136.583 130.848  30
   1 -10 -13 155.842 50.2636  59
   1 -10 -13 145.774 51.2066  56
   1 -10 -12 3867.48 307.584  32
  -1  10  12 4076.18 331.765  19
   1 -10 -12 2812.34 181.211  59
  -1  10  12 3986.74 323.637  27
   1 -10 -12 3353.70 186.827  56
  -1  10  12 4261.36 342.469  24
  -1  10  12 3711.77 196.560  42
  -1  10  12 3677.23 180.963  39
   1 -10 -12 3868.09 189.650  38
  -1  10  12 4087.71 198.518  34
  -1  10  12 3587.77 203.450  72
   1 -10 -12 3530.94 200.706  66
   1 -10 -11 73.1338 58.3287  56
   1 -10 -11 16.1551 95.9361  28
   1 -10 -11 136.664 51.6040  59
   1 -10 -11 133.470 68.0516  66
  -1  10  11 36.7872 55.3934  34
   1 -10 -11 118.364 119.058  32
  -1  10  11 88.2750 55.5531  42
  -1  10  11 24.4517 39.3710  39
   1 -10 -11 25.3591 56.2438  38
   1 -10 -11 60.3811 61.6196  35
  -1  10  11 19.7085 135.329  19
  -1  10  11 9.74574 131.315  27
  -1  10  11-9.68558 141.445  24
  -1  10  11 133.208 68.0139  72
   1 -10 -10 281.388 149.287  30
   1 -10 -10 281.374 124.646  28
   1 -10 -10 496.180 150.259  32
  -1  10  10 389.641 68.2792  34
   1 -10 -10 417.022 54.5043  55
   1 -10 -10 584.252 75.5094  56
  -1  10  10 302.995 153.180  27
  -1  10  10 225.268 139.740  24
   1 -10 -10 211.276 104.465  16
   1 -10 -10 426.326 69.9972  38
  -1  10  10 367.981 63.8567  42
   1 -10 -10 421.922 70.7037  35
   1 -10 -10 519.570 80.6068  66
  -1  10  10 536.594 83.3969  72
   1 -10  -9 3900.80 345.781  30
   1 -10  -9 3809.88 317.584  28
   1 -10  -9 4086.64 210.469  66
   1 -10  -9 3546.01 298.427  16
   1 -10  -9 3880.94 330.174  32
   1 -10  -9 3454.69 181.966  33
   1 -10  -9 3614.83 186.838  55
   1 -10  -9 3717.20 199.425  56
  -1  10   9 4064.44 320.848  24
  -1  10   9 3911.94 200.155  42
   1 -10  -9 3529.17 194.781  38
  -1  10   9 3995.82 198.832  34
   1 -10  -9 4050.48 204.106  35
  -1  10   9 4094.02 212.222  72
  -1  10   9 3151.13 272.405  22
   1 -10  -8 1650.76 110.401  55
   1 -10  -8 1791.97 126.455  66
   1 -10  -8 1848.49 216.393  16
  -1  10   8 2340.33 259.830  19
   1 -10  -8 1853.24 233.651  32
   1 -10  -8 1807.15 109.295  33
  -1  10   8 1983.56 246.198  27
  -1  10   8 1912.27 217.159  24
  -1  10   8 1763.80 117.382  42
  -1  10   8 1942.54 207.742  22
   1 -10  -8 1809.28 122.120  35
  -1  10   8 1833.66 115.207  34
   1 -10  -8 1543.39 107.034  77
  -1  10   8 1824.53 127.872  72
   1 -10  -8 2046.68 234.260  28
   1 -10  -8 1897.10 240.180  30
   1 -10  -7 1109.72 80.7542  77
   1 -10  -7 549.526 152.554  28
   1 -10  -7 325.289 149.148  30
   1 -10  -7 1071.09 91.2967  66
  -1  10   7 497.050 170.765  19
   1 -10  -7 616.907 70.7105  33
   1 -10  -7 987.938 79.1666  55
   1 -10  -7 1056.58 89.5870  56
  -1  10   7 587.898 137.016  24
   1 -10  -7 591.112 118.780  25
  -1  10   7 638.868 180.322  27
  -1  10   7 828.502 75.0933  42
   1 -10  -7 647.905 75.9595  38
  -1  10   7 558.108 138.922  22
   1 -10  -7 664.488 78.1432  35
  -1  10   7 713.275 70.6225  34
   1 -10  -7 494.162 150.141  16
   1 -10  -6 6164.82 283.225  66
  -1  10   6 6339.61 419.397  19
   1 -10  -6 5965.08 407.122  16
   1 -10  -6 5914.16 271.102  55
   1 -10  -6 5748.21 276.308  56
   1 -10  -6 5635.94 269.102  33
  -1  10   6 5868.34 414.585  27
   1 -10  -6 6222.03 423.850  30
   1 -10  -6 4897.20 364.926  25
  -1  10   6 4964.05 353.805  24
  -1  10   6 5507.00 269.378  42
   1 -10  -6 5439.64 272.743  38
  -1  10   6 5722.06 267.010  34
   1 -10  -6 5827.51 277.075  35
  -1  10   6 5929.10 386.340  22
   1 -10  -6 5781.36 270.265  77
  -1  10   6 6437.71 282.701  72
  -1  10   5 3620.80 318.695  27
   1 -10  -5 3919.99 201.658  33
  -1  10   5 3623.47 282.171  31
   1 -10  -5 3880.54 332.173  32
  -1  10   5 3650.51 320.366  19
   1 -10  -5 3576.23 315.971  16
   1 -10  -5 4118.90 206.579  56
   1 -10  -5 4156.18 202.904  55
   1 -10  -5 3345.37 301.296  25
  -1  10   5 4510.83 209.124  72
   1 -10  -5 3999.86 202.201  77
   1 -10  -5 4048.51 203.756  38
  -1  10   5 3755.09 303.775  22
   1 -10  -5 4256.84 210.647  66
   1 -10  -5 3828.85 205.553  35
  -1  10   4 3645.72 190.266  57
   1 -10  -4 3950.12 321.028  28
  -1  10   4 3972.34 312.385  27
  -1  10   4 3767.05 279.863  31
   1 -10  -4 4037.19 325.634  32
   1 -10  -4 4054.11 189.760  33
  -1  10   4 4226.12 317.271  19
   1 -10  -4 3480.18 186.473  56
   1 -10  -4 3637.65 185.571  55
   1 -10  -4 3901.80 310.182  25
   1 -10  -4 3313.13 266.480  26
   1 -10  -4 3528.50 185.015  77
   1 -10  -4 3838.60 189.519  38
  -1  10   4 3733.08 297.234  22
   1 -10  -4 3006.61 176.610  68
   1 -10  -4 3555.15 190.536  35
  -1  10   3 1095.58 86.8880  57
   1 -10  -3 969.069 174.533  28
  -1  10   3 881.000 148.483  31
   1 -10  -3 950.632 85.7240  33
   1 -10  -3 831.163 171.358  32
  -1  10   3 1021.44 173.922  19
   1 -10  -3 1021.86 84.1700  56
   1 -10  -3 840.629 166.208  25
   1 -10  -3 885.442 155.710  26
  -1  10   3 848.950 172.571  27
   1 -10  -3 1013.21 86.8939  77
   1 -10  -3 861.001 71.7734  74
   1 -10  -3 895.255 83.1459  38
  -1  10   3 1186.25 180.705  22
   1 -10  -3 934.989 79.7764  68
   1 -10  -3 842.411 83.3070  35
  -1  10   2 5549.15 255.904  58
  -1  10   2 5940.65 259.306  57
   1 -10  -2 4547.43 374.079  28
  -1  10   2 4619.86 355.726  27
   1 -10  -2 5235.19 389.836  32
  -1  10   2 4676.87 346.583  31
  -1  10   2 4292.30 344.743  19
   1 -10  -2 5758.93 256.402  56
   1 -10  -2 4794.59 377.973  25
   1 -10  -2 4563.48 352.414  26
   1 -10  -2 4944.96 243.493  74
   1 -10  -2 5003.88 250.955  38
  -1  10   2 4883.16 369.580  22
   1 -10  -2 5475.01 251.956  68
   1 -10  -2 5238.17 254.317  35
   1 -10  -1 1655.59 109.066  56
   1 -10  -1 1515.78 111.349  55
   1 -10  -1 1333.61 203.700  28
  -1  10   1 1233.70 185.765  27
  -1  10   1 1168.50 156.636  29
   1 -10  -1 1208.43 198.975  32
  -1  10   1 1385.34 189.111  31
   1 -10  -1 1379.35 110.877  33
  -1  10   1 1393.98 191.162  19
   1 -10  -1 1361.82 195.448  26
   1 -10  -1 1508.63 212.673  25
   1 -10  -1 1699.25 112.193  77
   1 -10  -1 1511.78 100.958  74
   1 -10  -1 1500.31 110.005  38
  -1  10   1 1646.93 107.702  58
  -1  10   1 1801.99 109.275  57
   1 -10  -1 1611.90 107.905  68
  -1  10   1 1492.58 209.254  22
   1 -10   0 19.2292 49.8217  56
   1 -10   0 37.2467 54.1033  55
  -1  10   0-32.6545 84.9383  29
   1 -10   0-9.27813 110.154  28
   1 -10   0-13.2242 57.5670  33
  -1  10   0 8.08531 111.533  31
  -1  10   0 14.3601 101.759  19
  -1  10   0 45.3871 109.534  27
   1 -10   0-71.6731 135.069  26
   1 -10   0-1.55075 48.7988  74
   1 -10   0 59.1590 53.0875  38
   1 -10   0-8.96179 55.8469  68
  -1  10   0-5.36994 45.3937  58
  -1  10   0 14.3030 44.0168  57
  -1  10   0-5.34280 50.5917  36
   1 -10   1-9.33376 56.5591  68
  -1  10  -1 25.5981 42.7407  57
  -1  10  -1-35.1050 43.2762  58
  -1  10  -1 20.0078 82.5721  29
  -1  10  -1 8.43746 115.308  31
   1 -10   1 43.2447 63.1619  33
   1 -10   1-40.0684 61.5706  55
  -1  10  -1 93.9192 101.940  27
   1 -10   1 37.6834 121.884  26
   1 -10   1 31.0720 134.703  25
   1 -10   1-15.4856 39.9481  45
   1 -10   1 38.6784 51.3413  38
  -1  10  -1 10.7307 48.6517  37
  -1  10  -1 1.82421 51.4235  36
   1 -10   1 27.5385 50.6110  74
  -1  10  -1 65.2495 142.154  22
  -1  10  -2 107.685 44.6900  58
   1 -10   2 50.7839 58.7476  55
   1 -10   2 28.0523 93.6055  18
  -1  10  -2 136.064 88.0721  29
   1 -10   2 68.5894 129.448  26
   1 -10   2-53.4067 142.522  25
   1 -10   2 74.1765 44.5429  45
  -1  10  -2 18.8699 136.653  22
  -1  10  -2 84.9866 55.9552  36
  -1  10  -2 76.6243 53.0361  37
   1 -10   2 62.2376 66.2960  68
  -1  10  -2 26.3126 120.468  31
   1 -10   2 83.5154 60.5389  33
   1 -10   2 83.5010 52.3154  74
  -1  10  -2 94.8094 57.6445  79
   1 -10   3 3537.67 183.801  55
   1 -10   3 1764.79 246.102  18
  -1  10  -3 2345.16 238.073  29
   1 -10   3 2327.30 307.582  25
   1 -10   3 2789.19 158.295  46
   1 -10   3 3217.12 167.654  45
  -1  10  -3 2628.10 289.957  22
  -1  10  -3 3319.14 174.567  37
  -1  10  -3 3278.05 173.546  36
  -1  10  -3 2661.53 281.245  31
   1 -10   3 2972.20 181.537  33
   1 -10   3 3746.21 185.131  73
  -1  10  -3 3476.97 178.378  79
   1 -10   4-40.4677 63.5897  55
   1 -10   4 8.05554 111.636  18
  -1  10  -4-13.6208 88.5739  29
   1 -10   4 31.1233 45.7147  45
   1 -10   4 17.2254 43.0738  46
  -1  10  -4-75.6875 148.591  22
  -1  10  -4 39.9305 54.9402  36
  -1  10  -4 37.3301 51.5897  37
   1 -10   4-22.7674 63.6665  33
  -1  10  -4-63.7806 127.996  31
   1 -10   4 18.0489 63.7774  68
   1 -10   4-42.9115 132.056  25
  -1  10  -4 9.19589 56.9939  79
   1 -10   4 42.8827 61.2757  73
   1 -10   5-32.7141 110.179  18
   1 -10   5-7.87565 66.6870  68
   1 -10   5 81.4084 127.431  25
   1 -10   5-20.1120 128.032  26
   1 -10   5 43.3797 44.6093  46
   1 -10   5 3.27602 48.5270  45
  -1  10  -5 8.44691 47.2580  41
  -1  10  -5 26.1371 53.7532  36
  -1  10  -5 33.7216 48.4232  37
  -1  10  -5 17.9610 123.309  31
   1 -10   5-13.3668 57.4149  33
  -1  10  -5 18.3721 129.619  22
   1 -10   5 17.9446 57.8131  55
  -1  10  -5 27.6859 55.5116  79
   1 -10   5 61.5531 55.7370  73
   1 -10   6 56.0244 52.4930  55
   1 -10   6 9.52090 123.859  26
   1 -10   6 89.3864 46.8084  46
   1 -10   6 85.1576 52.4969  45
  -1  10  -6 79.4758 49.2525  41
  -1  10  -6 84.5407 53.0982  36
  -1  10  -6 24.2516 46.8017  37
  -1  10  -6 102.883 53.0771  79
   1 -10   6 134.529 68.5252  68
  -1  10  -6 68.2868 127.719  22
   1 -10   6-7.91595 106.160  18
  -1  10  -7 217.347 47.5874  37
  -1  10  -7 161.130 49.7457  36
  -1  10  -7 234.819 55.8552  63
   1 -10   7 185.926 48.9823  46
   1 -10   7 153.686 53.9830  45
   1 -10   7 284.918 69.1888  68
  -1  10  -7 137.920 50.2197  79
   1 -10   7 231.808 68.9321  71
  -1  10  -7 180.890 50.8173  41
  -1  10  -8 125.731 44.5504  41
  -1  10  -8 67.6258 40.9117  36
  -1  10  -8 82.3984 37.3978  37
  -1  10  -8 160.289 46.7681  63
   1 -10   8 49.8271 43.2834  46
   1 -10   8 114.331 49.7421  45
  -1  10  -8 104.453 31.3621  52
   1 -10   8 100.115 57.8560  71
   1 -10   8 116.165 61.1340  68
   1 -10   9 549.685 64.0410  68
  -1  10  -9 576.285 53.6090  41
   1 -10   9 503.732 58.3223  45
   1 -10   9 477.821 51.8070  46
  -1  10  -9 515.727 54.9882  63
  -1  10  -9 433.943 44.7416  36
   1 -10   9 644.755 64.1175  71
   1 -10  10 348.955 42.8881  45
   1 -10  10 271.397 35.6847  46
  -1  10 -10 346.642 40.5983  63
  -1  10 -10 274.096 38.7463  41
  -1   9  17 373.627 36.3939  67
   1  -9 -17 441.627 52.3126  66
  -1   9  17 451.050 42.9852  39
  -1   9  17 379.650 41.8141  72
   1  -9 -17 504.563 41.3905  35
  -1   9  16 1868.22 107.822  34
   1  -9 -16 1855.23 101.991  35
  -1   9  16 1970.23 102.872  39
  -1   9  16 1649.26 103.070  67
   1  -9 -16 1512.89 96.9431  59
  -1   9  16 1792.61 106.014  72
  -1   9  15 1476.06 93.4647  42
  -1   9  15 1453.05 83.1529  39
  -1   9  15 1148.00 90.2291  72
   1  -9 -15 1485.49 87.8634  35
  -1   9  15 1489.00 92.3501  34
   1  -9 -15 1221.96 84.1701  52
   1  -9 -15 1070.83 79.5518  59
  -1   9  15 1298.28 86.4010  67
   1  -9 -14 1794.74 128.382  59
   1  -9 -14 2952.90 264.466  30
  -1   9  14 2773.18 225.145  27
   1  -9 -14 1904.02 117.403  56
   1  -9 -14 2064.65 131.442  52
  -1   9  14 2820.21 268.517  24
  -1   9  14 2299.83 139.235  42
  -1   9  14 2380.02 131.259  39
   1  -9 -14 2424.50 126.686  38
  -1   9  14 2598.95 142.674  34
   1  -9 -14 2708.71 138.800  35
  -1   9  14 2000.30 140.419  72
  -1   9  14 2047.80 134.095  67
   1  -9 -14 2131.29 143.807  66
   1  -9 -13 137.516 49.5132  56
   1  -9 -13 159.157 57.3219  52
   1  -9 -13-37.7163 126.536  30
  -1   9  13 184.981 129.326  19
  -1   9  13 80.7313 113.048  27
  -1   9  13 87.6682 141.757  24
   1  -9 -13 196.759 70.8724  66
   1  -9 -13 165.073 97.3250  32
  -1   9  13 133.790 63.4179  34
  -1   9  13 148.344 61.5147  42
  -1   9  13 137.762 51.0407  39
   1  -9 -13 115.046 53.0092  38
   1  -9 -13 131.464 60.5294  35
  -1   9  13 222.064 57.9574  67
   1  -9 -13 147.299 55.5620  59
   1  -9 -12 1903.49 124.673  56
   1  -9 -12 1987.92 131.495  52
   1  -9 -12 2701.98 275.938  30
   1  -9 -12 1728.53 126.729  59
  -1   9  12 2234.80 257.055  24
  -1   9  12 2146.59 245.116  27
  -1   9  12 2159.30 137.916  42
  -1   9  12 2047.24 124.352  39
   1  -9 -12 2204.13 128.999  38
  -1   9  12 2280.73 139.866  34
  -1   9  12 2441.51 257.185  19
   1  -9 -12 1963.89 141.247  66
  -1   9  12 1879.32 130.850  67
   1  -9 -12 2199.69 226.386  32
   1  -9 -11 7416.11 459.950  32
  -1   9  11 7187.46 481.126  19
   1  -9 -11 7050.03 323.497  56
   1  -9 -11 6495.15 325.130  52
   1  -9 -11 6718.19 428.856  28
   1  -9 -11 6487.18 323.763  59
  -1   9  11 7689.75 480.940  27
  -1   9  11 7338.97 483.018  24
  -1   9  11 7089.46 331.215  42
  -1   9  11 6766.79 318.422  39
   1  -9 -11 6954.67 321.974  38
  -1   9  11 7497.25 333.352  34
   1  -9 -11 6931.41 336.030  66
  -1   9  11 7071.07 328.743  67
   1  -9 -11 7763.60 546.818  14
   1  -9 -10 3739.53 319.397  32
   1  -9 -10 2862.52 274.633  16
  -1   9  10 3540.33 335.997  19
   1  -9 -10 4303.97 211.547  59
  -1   9  10 3909.46 337.988  24
  -1   9  10 3761.40 336.389  27
  -1   9  10 4021.96 213.398  42
   1  -9 -10 4225.63 208.888  38
  -1   9  10 3744.39 199.159  39
   1  -9 -10 5025.35 229.178  66
  -1   9  10 4076.10 213.896  34
   1  -9 -10 3940.14 209.934  35
   1  -9 -10 4681.27 215.620  56
   1  -9 -10 4209.37 213.532  52
   1  -9 -10 3497.84 336.569  30
   1  -9 -10 3743.07 308.903  28
   1  -9 -10 3439.60 366.193  14
   1  -9  -9 305.800 68.9994  66
   1  -9  -9 779.030 156.652  28
   1  -9  -9 481.633 155.412  30
   1  -9  -9 516.485 53.0679  33
   1  -9  -9 474.836 149.012  32
   1  -9  -9 301.034 63.3992  56
   1  -9  -9 283.370 60.8446  52
   1  -9  -9 356.445 54.7265  55
  -1   9   9 719.342 179.933  27
  -1   9   9 550.988 153.369  24
  -1   9   9 471.553 66.0476  42
   1  -9  -9 437.532 67.0496  38
  -1   9   9 514.366 126.152  22
  -1   9   9 467.805 67.6019  34
   1  -9  -9 443.297 67.3866  35
   1  -9  -9 576.266 133.069  16
   1  -9  -9 573.951 187.991  14
   1  -9  -8 4393.83 215.420  66
   1  -9  -8 3954.70 195.051  77
   1  -9  -8 4195.12 321.788  28
   1  -9  -8 4070.19 338.897  30
   1  -9  -8 4264.22 316.976  16
   1  -9  -8 3977.78 320.977  32
   1  -9  -8 3941.24 195.549  33
   1  -9  -8 4110.47 207.427  56
   1  -9  -8 3957.43 198.210  55
  -1   9   8 4663.92 331.324  24
  -1   9   8 4166.31 207.135  42
   1  -9  -8 3917.99 204.500  38
  -1   9   8 3884.29 290.473  22
  -1   9   8 4225.70 207.393  34
   1  -9  -8 4263.63 209.465  35
   1  -9  -8 3659.94 341.058  14
   1  -9  -7 541.233 58.7367  33
   1  -9  -7 785.870 156.135  32
   1  -9  -7 139.045 50.3628  77
   1  -9  -7 111.159 56.2031  66
   1  -9  -7 635.060 163.169  30
   1  -9  -7 882.267 161.552  28
   1  -9  -7 465.127 66.0503  35
  -1   9   7 479.405 60.8527  34
   1  -9  -7 167.062 50.6676  55
  -1   9   7 713.436 143.594  24
  -1   9   7 743.133 179.276  27
   1  -9  -7 631.508 113.653  25
   1  -9  -7 948.278 174.770  14
   1  -9  -7 944.949 160.959  16
  -1   9   7 293.438 53.4498  42
   1  -9  -7 1399.08 173.071   2
  -1   9   7 966.155 184.169  19
  -1   9   7 834.174 145.083  22
   1  -9  -6 9598.42 535.919   2
   1  -9  -6 9997.20 392.911  33
   1  -9  -6 9853.77 529.412  16
  -1   9   6 10226.0 545.066  19
   1  -9  -6 8705.88 399.559  66
   1  -9  -6 9859.91 541.917  30
   1  -9  -6 9945.63 539.907  28
  -1   9   6 8955.32 400.550  72
   1  -9  -6 7837.79 385.967  77
   1  -9  -6 8314.56 388.232  55
   1  -9  -6 8254.06 392.529  56
  -1   9   6 9451.62 502.462  24
   1  -9  -6 9522.32 500.023  25
  -1   9   6 9729.07 541.793  27
  -1   9   6 8747.78 393.022  42
   1  -9  -6 8686.24 392.225  38
  -1   9   6 9323.63 505.054  22
   1  -9  -6 9078.38 397.057  35
  -1   9   6 9444.24 392.659  34
   1  -9  -6 8661.33 517.759  14
  -1   9   5 4639.84 322.173  19
   1  -9  -5 5336.02 327.321  16
   1  -9  -5 2845.94 172.162  56
   1  -9  -5 2836.19 168.698  55
   1  -9  -5 2549.76 166.181  77
  -1   9   5 4081.70 268.861  24
   1  -9  -5 3612.51 241.650  26
  -1   9   5 4148.53 306.732  27
   1  -9  -5 3941.71 283.604  25
   1  -9  -5 4353.14 288.191  14
   1  -9  -5 3438.37 175.545  38
  -1   9   5 4243.44 290.422  22
   1  -9  -5 3953.91 303.279  32
   1  -9  -5 4026.03 177.526  33
   1  -9  -5 4146.44 304.420  30
   1  -9  -5 3561.02 179.116  35
  -1   9   5 3697.91 172.216  34
  -1   9   5 5109.35 510.721   3
   1  -9  -5 4588.41 319.674   2
  -1   9   4 2893.05 250.889  19
   1  -9  -4 2086.76 129.662  55
   1  -9  -4 2117.12 131.147  56
   1  -9  -4 2069.42 128.207  77
   1  -9  -4 2572.25 232.652  25
   1  -9  -4 2661.43 213.220  26
   1  -9  -4 2367.14 206.242  14
   1  -9  -4 2315.39 132.428  38
  -1   9   4 2845.60 237.214  22
   1  -9  -4 2486.57 239.136  32
   1  -9  -4 2660.15 135.129  33
   1  -9  -4 2846.79 249.461  28
   1  -9  -4 2776.44 244.867  30
  -1   9   4 2569.76 237.687  27
  -1   9   4 2524.59 127.496  34
   1  -9  -4 2452.10 135.954  35
  -1   9   4 2139.53 375.109   3
   1  -9  -4 2707.60 252.098   2
   1  -9  -3 2013.68 215.779  16
  -1   9   3 2139.92 217.440  19
   1  -9  -3 2033.79 118.188  55
   1  -9  -3 1974.13 197.963  26
   1  -9  -3 2020.84 213.081  25
   1  -9  -3 1668.45 166.688  14
  -1   9   3 1739.91 360.135   3
   1  -9  -3 2115.07 225.671   2
   1  -9  -3 1984.71 118.674  38
  -1   9   3 2208.46 216.862  22
   1  -9  -3 1972.89 119.723  35
   1  -9  -3 2000.55 215.075  28
  -1   9   3 1851.04 211.873  27
   1  -9  -3 1826.35 215.126  32
   1  -9  -3 2033.39 119.633  33
  -1   9   3 1912.61 188.849  31
   1  -9  -3 2133.69 119.968  77
  -1   9   2 5580.67 364.862  19
   1  -9  -2 5224.49 366.606  16
  -1   9   2 5493.75 362.717  27
   1  -9  -2 5736.09 379.791  28
   1  -9  -2 5592.02 380.502  25
   1  -9  -2 5499.46 359.583  26
   1  -9  -2 5277.75 377.823   2
   1  -9  -2 5161.63 252.946  38
  -1   9   2 5922.91 374.624  22
   1  -9  -2 5900.02 381.863  32
  -1   9   2 5143.28 345.382  31
   1  -9  -2 5484.67 255.741  35
   1  -9  -1 13325.2 563.899  33
  -1   9   1 12678.7 670.504  31
   1  -9  -1 11991.7 692.537  32
  -1   9   1 12334.7 667.334  19
   1  -9  -1 13337.9 563.083  68
  -1   9   1 13988.1 567.983  57
  -1   9   1 13793.6 566.093  58
  -1   9   1 11947.2 666.873  27
   1  -9  -1 12614.9 691.542  28
   1  -9  -1 13306.5 563.876  55
   1  -9  -1 12400.1 679.654  26
   1  -9  -1 13359.9 703.413  25
  -1   9   1 11146.2 914.755   3
   1  -9  -1 11923.1 686.328   2
   1  -9  -1 12558.5 562.821  38
   1  -9  -1 12918.0 564.099  35
  -1   9   1 13185.1 691.711  22
   1  -9  -1 12897.3 558.077  74
   1  -9  -1 13985.8 563.899  77
  -1   9   0 12546.2 499.687  57
  -1   9   0 12133.7 497.906  58
  -1   9   0 11303.9 606.631  27
   1  -9   0 11169.4 634.536  28
  -1   9   0 9401.09 572.964  29
   1  -9   0 11603.3 498.729  68
  -1   9   0 10584.6 593.859  19
   1  -9   0 9114.82 555.917  18
   1  -9   0 12042.0 499.309  55
   1  -9   0 11548.1 495.983  56
   1  -9   0 11089.4 626.039  26
   1  -9   0 10245.8 611.598   2
  -1   9   0 9101.19 847.642   3
   1  -9   0 11635.8 498.705  38
  -1   9   0 11451.0 495.334  36
   1  -9   0 10882.8 490.025  74
   1  -9   0 11537.0 494.473  77
  -1   9   0 11437.8 615.022  31
   1  -9   0 11745.1 498.318  33
   1  -9   0 10524.5 629.744  32
   1  -9   1 209.635 54.4716  74
   1  -9   1 183.363 55.8775  33
  -1   9  -1 278.152 123.416  31
   1  -9   1 187.368 99.6646  18
  -1   9  -1 297.090 121.286  19
   1  -9   1 222.637 58.9776  68
  -1   9  -1 244.630 48.2191  57
  -1   9  -1 212.355 47.9872  58
   1  -9   1 231.256 116.902  28
  -1   9  -1 232.314 96.9708  29
   1  -9   1 278.901 59.4113  55
  -1   9  -1 331.809 114.070  27
   1  -9   1 270.661 138.417  25
   1  -9   1 395.382 144.164  26
   1  -9   1 197.908 45.6886  45
   1  -9   1 257.231 54.5308  38
  -1   9  -1 341.421 145.678  22
  -1   9  -1 216.165 53.0550  36
   1  -9   1 226.761 102.243   2
   1  -9   2 699.658 148.206  18
   1  -9   2 1269.30 94.9341  55
  -1   9  -2 980.075 149.511  29
  -1   9  -2 1315.97 88.6368  58
   1  -9   2 809.609 180.995  25
   1  -9   2 884.989 184.089  26
   1  -9   2 1137.48 85.1898  45
   1  -9   2 1131.96 91.6755  38
  -1   9  -2 1112.52 91.0720  36
  -1   9  -2 1106.59 88.5977  37
  -1   9  -2 1073.99 182.574  31
   1  -9   2 1097.47 95.6445  33
   1  -9   2 1255.80 89.0762  74
   1  -9   2 981.219 147.717  23
  -1   9  -2 1278.41 208.728  22
   1  -9   3 570.866 174.597  25
   1  -9   3 845.930 74.6514  46
   1  -9   3 888.965 79.9080  45
   1  -9   3 931.032 155.568  23
  -1   9  -3 1198.43 198.077  22
  -1   9  -3 933.595 82.9893  37
  -1   9  -3 917.817 83.6606  36
   1  -9   3 910.294 92.7915  33
  -1   9  -3 1040.04 182.264  31
  -1   9  -3 974.474 147.331  29
   1  -9   3 697.907 158.592  18
   1  -9   3 1012.69 88.8854  55
  -1   9  -3 931.057 86.9443  79
   1  -9   4 2498.92 155.572  55
   1  -9   4 2500.02 266.721  18
  -1   9  -4 2781.70 245.758  29
   1  -9   4 2000.82 271.780  25
   1  -9   4 2525.63 279.930  26
   1  -9   4 2628.47 149.556  45
   1  -9   4 2568.28 144.242  46
   1  -9   4 2032.15 240.694  23
  -1   9  -4 3964.26 318.116  22
  -1   9  -4 2748.83 150.917  37
  -1   9  -4 2929.16 156.101  36
  -1   9  -4 3370.70 293.999  31
   1  -9   4 2347.95 156.558  33
   1  -9   4 2618.47 157.604  68
   1  -9   4 2453.41 149.261  74
   1  -9   4 2671.63 155.013  73
  -1   9  -4 2502.78 151.413  79
   1  -9   5 3848.71 200.845  55
   1  -9   5 2703.87 299.917  18
  -1   9  -5 3164.31 281.261  29
   1  -9   5 3020.73 329.766  25
   1  -9   5 2897.40 319.798  26
   1  -9   5 4005.82 196.556  45
   1  -9   5 3859.26 193.610  46
  -1   9  -5 3888.52 338.561  22
   1  -9   5 2540.18 286.174  23
  -1   9  -5 4076.65 199.873  36
  -1   9  -5 3789.83 195.600  37
   1  -9   5 3010.37 196.848  33
   1  -9   5 4155.25 209.125  68
   1  -9   5 4078.30 200.679  73
  -1   9  -5 4045.40 200.146  79
   1  -9   6 1721.59 118.939  68
   1  -9   6 1399.31 108.219  55
   1  -9   6 989.384 210.602  26
   1  -9   6 1350.61 102.981  46
   1  -9   6 1520.08 108.840  45
  -1   9  -6 1415.72 104.622  41
  -1   9  -6 1590.62 106.668  37
  -1   9  -6 1582.22 109.073  36
  -1   9  -6 1193.74 175.414  29
   1  -9   6 1143.11 204.814  18
   1  -9   6 1158.35 190.539  23
  -1   9  -6 1297.30 212.163  22
  -1   9  -6 1539.72 106.695  79
   1  -9   7 51.7629 64.9296  68
  -1   9  -7 41.8157 90.1665  29
  -1   9  -7-19.8718 51.5984  63
   1  -9   7-114.742 130.987  18
   1  -9   7 96.4608 118.739  26
   1  -9   7 1.71661 54.4966  45
   1  -9   7-1.57482 48.8908  46
  -1   9  -7 23.8133 48.9488  41
  -1   9  -7 18.0114 49.8955  36
  -1   9  -7-3.07785 45.1727  37
   1  -9   7-40.9205 111.317  23
  -1   9  -7-8.66602 126.010  22
  -1   9  -7 25.2797 48.5100  79
   1  -9   8 744.367 86.5189  68
  -1   9  -8 422.717 148.553  31
   1  -9   8 371.813 138.627  26
   1  -9   8 594.569 74.6460  45
   1  -9   8 669.207 71.2821  46
  -1   9  -8 592.232 70.6369  41
  -1   9  -8 637.199 68.3185  36
  -1   9  -8 582.009 62.6571  37
   1  -9   8 818.921 86.3640  71
  -1   9  -8 643.838 60.5525  52
  -1   9  -8 755.956 75.5181  63
   1  -9   8 317.662 129.885  23
   1  -9   9 1952.90 117.723  68
  -1   9  -9 1422.53 190.556  31
  -1   9  -9 1611.04 93.7896  52
   1  -9   9 1785.45 110.406  45
   1  -9   9 1626.86 106.802  46
   1  -9   9 1961.00 115.908  71
  -1   9  -9 1362.68 95.8452  36
  -1   9  -9 1347.62 90.3127  37
  -1   9  -9 1998.46 111.371  63
   1  -9  10 701.773 64.5574  46
   1  -9  10 764.915 68.2204  71
   1  -9  10 785.721 69.4234  68
  -1   9 -10 854.684 67.5996  63
  -1   9 -11 290.845 40.6162  63
   1  -9  11 218.435 41.5322  46
  -1   8  18 6.95582 23.0180  39
   1  -8 -17 84.1406 34.6959  59
  -1   8  17 339.666 42.5796  39
  -1   8  17 200.449 42.5369  42
   1  -8 -17 278.866 36.8303  35
  -1   8  17 96.8439 41.4742  67
   1  -8 -17 163.408 46.9852  66
   1  -8 -16 746.700 72.8024  52
  -1   8  16 1252.01 79.8008  39
   1  -8 -16 1392.06 78.7127  35
  -1   8  16 720.160 73.4153  72
  -1   8  16 1111.68 81.6416  42
   1  -8 -16 806.187 82.0500  66
  -1   8  16 855.653 80.0112  67
   1  -8 -16 748.551 73.4794  59
  -1   8  15 387.307 65.3351  67
  -1   8  15 452.144 67.3606  72
  -1   8  15 815.381 70.5836  39
   1  -8 -15-8.12518 31.9750  38
   1  -8 -15 449.943 62.4816  59
   1  -8 -15 988.627 151.776  30
   1  -8 -15 437.059 64.4751  52
  -1   8  15 960.542 78.0980  34
   1  -8 -15 916.920 71.8122  35
   1  -8 -14 26.7893 51.7427  52
   1  -8 -14-26.0589 31.6022  56
   1  -8 -14 8.55660 101.587  30
  -1   8  14 4.08120 59.7744  34
  -1   8  14-64.1340 117.762  19
  -1   8  14 6.61530 90.4056  27
  -1   8  14 28.1719 134.251  24
  -1   8  14-16.9535 60.5273  72
   1  -8 -14 12.0666 41.8124  38
  -1   8  14 37.8152 48.3985  39
  -1   8  14-11.0893 53.9632  67
   1  -8 -14-42.1238 54.1534  59
   1  -8 -14 73.5552 54.1618  35
   1  -8 -13 960.712 81.0248  56
   1  -8 -13 1034.49 95.8442  52
   1  -8 -13 1035.74 186.848  30
   1  -8 -13 1016.66 94.0423  59
  -1   8  13 891.255 190.396  24
  -1   8  13 844.438 159.341  27
  -1   8  13 1092.71 100.755  34
   1  -8 -13 1073.70 93.1232  35
  -1   8  13 1165.59 91.8820  39
   1  -8 -13 1210.26 87.3187  38
   1  -8 -13 1056.14 102.715  66
  -1   8  13 1114.76 98.3665  67
  -1   8  13 1097.73 183.964  19
   1  -8 -13 873.921 144.918  32
   1  -8 -13 1077.01 204.407  21
   1  -8 -12 3261.52 265.457  32
  -1   8  12 3695.21 301.267  19
   1  -8 -12 2501.29 160.537  52
   1  -8 -12 2683.47 152.408  56
   1  -8 -12 3326.33 297.056  30
   1  -8 -12 2362.58 158.230  59
  -1   8  12 3268.88 283.917  27
  -1   8  12 3307.68 307.377  24
   1  -8 -12 3039.14 379.215  14
  -1   8  12 2957.50 160.947  39
   1  -8 -12 2884.27 154.701  38
   1  -8 -12 3573.22 321.810  21
   1  -8 -12 2454.02 167.117  66
  -1   8  12 2521.98 163.033  67
  -1   8  12 3059.05 170.989  34
   1  -8 -12 2952.18 162.006  35
   1  -8 -11 7229.35 429.262  32
  -1   8  11 8342.90 472.128  19
   1  -8 -11 5672.39 293.735  52
   1  -8 -11 5630.61 287.206  56
   1  -8 -11 7052.26 404.181  28
   1  -8 -11 7472.19 461.321  30
   1  -8 -11 5057.57 288.925  59
  -1   8  11 7728.32 472.482  24
  -1   8  11 7220.26 443.732  27
   1  -8 -11 8003.51 566.265  14
  -1   8  11 6480.40 293.602  39
   1  -8 -11 6565.68 290.589  38
   1  -8 -11 7719.99 473.366  21
   1  -8 -11 5646.50 300.599  66
  -1   8  11 5497.18 293.921  67
  -1   8  11 7349.65 306.768  34
   1  -8 -10 29929.2 1369.33  32
   1  -8 -10 26727.1 1317.95  16
  -1   8  10 29017.5 1385.42  19
   1  -8 -10 30088.3 1233.33  59
   1  -8 -10 29186.1 1351.31  28
   1  -8 -10 29490.0 1228.27  56
   1  -8 -10 30105.4 1234.09  52
  -1   8  10 29770.8 1394.38  24
  -1   8  10 29017.9 1384.74  27
   1  -8 -10 26310.4 1460.20  14
  -1   8  10 28799.7 1226.49  39
   1  -8 -10 28927.9 1225.30  38
   1  -8 -10 30212.9 1399.82  21
   1  -8 -10 31323.8 1243.31  66
  -1   8  10 31241.0 1238.46  67
  -1   8  10 30134.0 1235.71  34
   1  -8  -9 5034.33 226.081  33
   1  -8  -9 5132.00 357.904  32
  -1   8   9 5395.08 380.717  19
   1  -8  -9 5236.04 336.749  16
  -1   8   9 5315.67 492.241   6
   1  -8  -9 5016.10 242.276  59
   1  -8  -9 4805.90 242.370  52
   1  -8  -9 5063.87 241.237  56
   1  -8  -9 4850.66 239.227  35
  -1   8   9 5221.78 246.334  34
  -1   8   9 5478.20 375.373  24
  -1   8   9 5060.21 372.477  27
   1  -8  -9 5025.62 428.181  14
   1  -8  -9 4983.49 238.337  38
  -1   8   9 4653.66 233.556  39
   1  -8  -9 4972.13 345.497  28
   1  -8  -9 5462.94 380.950  30
   1  -8  -9 5497.80 386.089  21
  -1   8   9 3977.15 317.597  22
   1  -8  -9 4975.34 250.195  66
   1  -8  -8 5035.96 354.273  30
   1  -8  -8 5228.57 339.870  28
   1  -8  -8 5150.40 328.329  16
   1  -8  -8 4735.66 224.577  35
  -1   8   8 4849.47 226.556  34
   1  -8  -8 4018.79 221.765  52
   1  -8  -8 4240.11 221.276  56
  -1   8   8 5002.00 355.359  27
  -1   8   8 4877.64 339.247  24
   1  -8  -8 4993.87 394.128  14
   1  -8  -8 4227.03 217.995  38
   1  -8  -8 4896.57 214.022  33
   1  -8  -8 5326.42 345.229  32
   1  -8  -8 4814.96 320.333   2
   1  -8  -8 4450.41 229.231  66
  -1   8   8 4850.09 312.131  22
   1  -8  -8 5122.22 359.551  21
   1  -8  -7 4287.57 282.534  25
  -1   8   7 4930.24 329.273  24
   1  -8  -7 5638.47 339.058   2
  -1   8   7 4774.50 223.969  34
   1  -8  -7 4414.09 221.549  35
   1  -8  -7 4960.03 347.538  21
  -1   8   7 4821.41 311.350  22
   1  -8  -7 5168.01 335.201  28
   1  -8  -7 4788.57 341.741  30
   1  -8  -7 5393.72 329.958  16
   1  -8  -7 4448.22 221.925  56
   1  -8  -7 4722.29 369.967  14
   1  -8  -7 4658.36 328.121  32
   1  -8  -7 4592.58 215.172  33
   1  -8  -6 3205.69 229.701  25
  -1   8   6 3145.21 245.326  24
  -1   8   6 2950.61 262.114  27
  -1   8   6 2752.78 233.449  22
   1  -8  -6 2550.08 261.487  14
  -1   8   6 3191.72 158.829  34
   1  -8  -6 3427.91 162.964  35
   1  -8  -6 2047.28 280.879   4
   1  -8  -6 2361.40 238.948   2
  -1   8   6 2968.13 268.133  19
   1  -8  -6 2916.25 242.165  16
   1  -8  -6 3300.92 155.514  33
   1  -8  -6 3213.76 257.558  28
   1  -8  -6 3167.72 260.804  30
   1  -8  -5 209.492 93.0575  25
   1  -8  -5 163.373 70.4231  26
  -1   8   5 254.006 101.927  24
  -1   8   5 305.138 129.816  27
  -1   8   5 233.954 112.031  22
   1  -8  -5 255.737 119.580  14
   1  -8  -5 245.625 108.377  16
   1  -8  -5 222.090 48.2425  35
   1  -8  -5 147.152 131.903   4
  -1   8   5 310.736 227.844   3
  -1   8   5 223.905 129.864  19
  -1   8   5 231.760 44.0070  34
   1  -8  -5 192.762 46.0423  33
   1  -8  -5 183.148 106.504  30
   1  -8  -4 510.856 120.038  25
  -1   8   4 653.030 137.243  27
   1  -8  -4 596.827 106.572  26
  -1   8   4 496.162 102.043  24
  -1   8   4 564.614 128.432  22
   1  -8  -4 356.707 114.407  14
   1  -8  -4 586.200 59.7411  35
  -1   8   4 559.474 51.8102  34
   1  -8  -4 331.284 138.156   4
  -1   8   4 388.446 237.110   3
  -1   8   4 559.033 140.927  19
   1  -8  -4 456.504 54.0576  33
   1  -8  -4 553.817 125.516  32
   1  -8  -4 498.834 124.586  30
   1  -8  -3 1652.37 165.502  26
   1  -8  -3 1326.15 166.089  25
  -1   8   3 1349.39 141.165  24
  -1   8   3 1478.08 174.233  22
   1  -8  -3 1227.60 145.420  14
  -1   8   3 1605.46 88.8448  34
   1  -8  -3 1605.84 96.9722  35
  -1   8   3 1399.18 324.005   3
   1  -8  -3 1353.27 191.769   4
   1  -8  -3 1376.55 172.259  16
  -1   8   3 1462.40 174.732  19
   1  -8  -3 1568.12 181.429  32
   1  -8  -3 1566.06 94.2049  33
   1  -8  -3 1320.41 168.722  30
   1  -8  -3 1467.64 172.575  28
  -1   8   3 1530.97 175.916  27
   1  -8  -2 4096.43 282.081  25
   1  -8  -2 4018.68 273.954  26
   1  -8  -2 3464.68 240.384  14
   1  -8  -2 3682.36 183.010  35
   1  -8  -2 3931.71 283.627  16
  -1   8   2 3859.59 275.616  19
  -1   8   2 4149.07 281.529  27
   1  -8  -2 4050.80 281.830  28
  -1   8   2 3638.80 273.223  22
  -1   8   2 3577.77 258.448  31
   1  -8  -2 3541.94 275.665  32
  -1   8   1 10754.9 548.098  22
   1  -8  -1 10550.5 550.349  28
  -1   8   1 9826.31 532.287  27
   1  -8  -1 9538.87 434.219  35
  -1   8   1 10923.9 541.202  19
   1  -8  -1 8965.30 483.186  18
   1  -8  -1 10009.5 543.492  16
  -1   8   1 10044.1 529.281  31
   1  -8  -1 10448.9 434.556  33
   1  -8  -1 10619.5 554.459  32
   1  -8  -1 11066.7 548.357  26
   1  -8   0 13715.8 710.265  23
  -1   8   0 15228.8 754.158  27
   1  -8   0 15265.4 770.412  28
   1  -8   0 15258.5 656.411  35
  -1   8   0 15314.5 1025.75   3
   1  -8   0 14599.1 725.941  18
  -1   8   0 16328.4 760.937  19
   1  -8   0 16580.1 658.381  33
  -1   8   0 15831.4 763.655  31
   1  -8   0 16251.4 787.514  32
   1  -8   0 17427.8 790.299  26
   1  -8   1 600.919 147.937  25
  -1   8  -1 551.820 119.710  27
   1  -8   1 736.384 151.390  26
  -1   8  -1 319.033 290.172   3
   1  -8   1 297.666 109.187   2
  -1   8  -1 729.072 64.1573  36
   1  -8   1 584.698 111.519  23
  -1   8  -1 659.028 157.582  22
  -1   8  -1 419.840 105.715  29
   1  -8   1 572.090 133.549  28
   1  -8   1 469.029 112.237  18
  -1   8  -1 486.101 121.429  19
  -1   8  -1 655.508 136.146  31
   1  -8   1 711.215 145.940  32
   1  -8   1 631.497 65.6063  33
  -1   8  -1 306.605 90.9719  15
   1  -8   2-7.23948 89.1221  28
  -1   8  -2 49.9964 82.9627  29
   1  -8   2 110.879 98.1248  18
  -1   8  -2-11.3445 87.1638  19
   1  -8   2 42.9539 44.6514  74
   1  -8   2-7.66834 45.3071  55
   1  -8   2 24.2177 108.225  25
  -1   8  -2-65.7482 91.5049  27
   1  -8   2 18.9962 77.9534   2
  -1   8  -2-44.5712 272.728   3
  -1   8  -2-23.1211 127.369  22
   1  -8   2-5.80105 91.7651  23
  -1   8  -2-14.4610 68.9224  15
  -1   8  -2 65.1305 43.3698  36
  -1   8  -2 54.9945 41.1646  37
   1  -8   2 43.0612 51.6153  33
  -1   8  -2 116.653 109.496  31
  -1   8  -3 3277.89 267.336  29
   1  -8   3 3034.97 271.129  18
   1  -8   3 3686.61 184.043  68
  -1   8  -3 3736.48 182.542  79
   1  -8   3 3802.70 184.032  55
   1  -8   3 3786.64 311.836  25
   1  -8   3 3196.79 174.913  46
   1  -8   3 3698.59 178.716  45
  -1   8  -3 3778.30 311.438  22
   1  -8   3 3146.92 264.703  23
   1  -8   3 2062.15 231.324   2
  -1   8  -3 2106.04 451.083   3
  -1   8  -3 3572.88 179.722  37
  -1   8  -3 3673.19 180.985  36
  -1   8  -3 3514.25 290.007  31
   1  -8   3 3460.98 182.552  33
   1  -8   4 10792.8 453.728  55
   1  -8   4 8844.54 560.353  18
  -1   8  -4 9968.44 585.403  31
   1  -8   4 10312.8 453.190  33
   1  -8   4 10976.1 456.710  68
   1  -8   4 8453.34 580.668  25
   1  -8   4 9315.96 590.765  26
   1  -8   4 10198.4 446.106  46
   1  -8   4 10748.3 450.082  45
   1  -8   4 8576.09 552.725  23
  -1   8  -4 9590.47 586.568  22
  -1   8  -4 9655.07 446.889  37
  -1   8  -4 10326.0 449.193  36
  -1   8  -4 10550.8 451.569  79
   1  -8   4 10265.3 447.675  74
  -1   8  -4 8935.71 547.705  29
   1  -8   5 9706.90 443.788  55
   1  -8   5 7961.61 561.004  18
   1  -8   5 9072.17 443.338  33
   1  -8   5 10828.2 451.719  68
   1  -8   5 7928.73 579.981  25
   1  -8   5 8588.28 588.333  26
   1  -8   5 10370.1 442.781  46
   1  -8   5 10838.6 445.784  45
  -1   8  -5 8726.92 581.203  22
   1  -8   5 8273.06 562.864  23
  -1   8  -5 10431.8 444.195  36
  -1   8  -5 9709.26 440.784  37
   1  -8   5 10873.6 445.232  73
   1  -8   5 10072.6 440.752  74
  -1   8  -5 10405.8 444.503  79
  -1   8  -5 8634.01 544.244  29
  -1   8  -6 6090.23 266.518  79
   1  -8   6 4745.47 261.618  33
   1  -8   6 6338.10 276.982  68
  -1   8  -6 4199.79 353.582  29
   1  -8   6 3974.86 376.197  18
   1  -8   6 5754.28 266.794  55
   1  -8   6 4833.53 252.697  47
   1  -8   6 6087.13 268.693  45
   1  -8   6 6199.24 267.138  46
  -1   8  -6 6014.23 268.363  41
   1  -8   6 3629.38 362.910  23
  -1   8  -6 4634.10 391.923  22
  -1   8  -6 5646.69 261.422  37
  -1   8  -6 5613.29 264.193  36
   1  -8   6 3608.91 376.969  26
   1  -8   6 3544.05 370.201  25
  -1   8  -7 981.828 82.5658  79
   1  -8   7 908.760 91.9914  68
  -1   8  -7 534.867 171.256  31
   1  -8   7 517.049 159.141  18
  -1   8  -7 915.305 83.6766  63
  -1   8  -7 453.735 136.902  29
   1  -8   7 702.524 67.4198  47
   1  -8   7 744.596 83.9580  45
   1  -8   7 781.042 80.9664  46
  -1   8  -7 772.728 80.5682  41
  -1   8  -7 682.838 74.2761  37
  -1   8  -7 689.026 76.6811  36
   1  -8   7 436.753 154.254  26
  -1   8  -7 486.225 163.797  22
   1  -8   7 436.214 154.500  23
  -1   8  -8 87.3327 53.6724  63
  -1   8  -8-83.9432 133.354  31
  -1   8  -8 29.7549 35.6474  59
   1  -8   8 18.7001 126.581  18
   1  -8   8 118.938 64.0914  68
   1  -8   8 46.6342 37.6136  47
   1  -8   8 42.1277 54.5449  46
   1  -8   8 41.4615 56.5018  45
  -1   8  -8 87.7247 121.025  22
   1  -8   8 89.2315 120.803  23
  -1   8  -8 74.3011 50.5838  36
  -1   8  -8-12.1918 45.8979  37
  -1   8  -8 138.132 105.874  29
   1  -8   8 18.9919 118.256  26
  -1   8  -9 523.174 127.123  29
  -1   8  -9 926.922 72.9538  52
   1  -8   9 767.965 67.8967  47
   1  -8   9 824.937 82.8797  46
   1  -8   9 372.947 146.088  23
   1  -8   9 1048.03 92.6604  71
  -1   8  -9 1229.70 88.1051  63
  -1   8  -9 641.775 159.733  31
   1  -8   9 479.839 154.692  18
   1  -8   9 864.617 91.2568  68
  -1   8  -9 765.707 75.9650  36
  -1   8  -9 848.342 71.7740  37
   1  -8  10 158.134 56.1165  71
  -1   8 -10 78.4173 41.6255  36
  -1   8 -10 29.3470 108.126  31
   1  -8  10 139.514 59.5360  68
  -1   8 -10 105.152 38.2563  52
  -1   8 -10 225.782 55.5520  63
   1  -8  10 151.946 55.5561  46
   1  -8  11 61.1450 49.0361  45
  -1   8 -11-9.80667 42.7843  41
   1  -8  11 1.69006 39.1632  68
   1  -8  11-10.1430 38.1972  71
  -1   8 -11 12.5934 40.9468  63
  -1   8 -11 6.39321 29.9481  52
   1  -8  12 8.06114 39.2218  45
  -1   8 -12 50.4396 34.4057  63
  -1   8 -12 62.2293 33.5113  41
   1  -7 -18 28.1233 22.8003  66
  -1   7  18 58.0523 31.4737  67
  -1   7  18 68.4365 29.5963  39
  -1   7  18 46.0194 20.1416  42
  -1   7  17 31.6954 35.6421  42
  -1   7  17 19.2081 37.5203  39
  -1   7  17 49.1051 43.7024  67
  -1   7  17-30.9071 39.6580  34
   1  -7 -17 20.7854 30.4207  35
   1  -7 -17 60.7661 40.8163  66
   1  -7 -17 51.5458 37.9629  52
   1  -7 -17 44.5499 39.9215  59
   1  -7 -16 106.437 48.7750  59
   1  -7 -16 117.423 54.2629  66
  -1   7  16 82.3359 52.0848  67
  -1   7  16 85.3132 43.5125  72
  -1   7  16 17.3849 44.2670  42
  -1   7  16 34.2296 44.5563  39
  -1   7  16-21.2616 49.2060  34
   1  -7 -16 25.9671 48.0979  52
   1  -7 -16 8.21948 39.4724  35
  -1   7  15 418.485 145.058  24
  -1   7  15 884.660 79.2531  42
  -1   7  15 833.597 73.2336  39
   1  -7 -15 680.774 67.3679  35
  -1   7  15 1019.62 81.0803  72
   1  -7 -15 1218.46 92.7083  66
  -1   7  15 1173.94 90.8780  67
   1  -7 -15 556.261 128.587  30
   1  -7 -15 1155.31 85.6669  52
   1  -7 -15 1115.60 84.6715  59
   1  -7 -14 3461.71 177.446  59
   1  -7 -14 3591.46 182.533  66
  -1   7  14 3418.77 184.443  67
  -1   7  14 2770.80 165.306  39
   1  -7 -14 2706.41 151.121  38
   1  -7 -14 2237.91 264.556  21
  -1   7  14 1892.46 243.558  20
   1  -7 -14 2878.14 162.579  35
   1  -7 -14 2676.19 265.454  30
   1  -7 -14 3314.14 174.031  52
   1  -7 -13 1717.63 123.142  59
   1  -7 -13 1779.47 220.726  30
   1  -7 -13 1812.16 118.997  35
  -1   7  13 1839.49 129.573  34
   1  -7 -13 1650.32 121.237  52
   1  -7 -13 1625.72 104.861  56
  -1   7  13 1679.40 197.445  27
   1  -7 -13 1354.30 306.709  14
   1  -7 -13 1863.22 110.753  38
  -1   7  13 1808.89 119.855  39
   1  -7 -13 1510.81 176.022  32
  -1   7  13 1938.08 215.337  19
  -1   7  13 1458.22 205.413  20
  -1   7  13 1819.61 128.022  67
   1  -7 -12 52.0643 55.9410  59
   1  -7 -12 94.0664 126.734  30
   1  -7 -12 44.2528 53.3742  35
   1  -7 -12 92.6353 48.1056  56
   1  -7 -12 68.4729 55.1794  52
  -1   7  12 16.1698 108.401  27
  -1   7  12 99.8128 141.471  24
   1  -7 -12 156.774 220.577  14
   1  -7 -12 42.9902 47.9983  38
  -1   7  12 21.9625 46.4725  39
  -1   7  12 4.44902 62.6647  34
   1  -7 -12 73.3065 91.8160  32
  -1   7  12-8.16201 107.813  17
  -1   7  12 124.490 128.011  19
  -1   7  12-49.4358 114.197  20
   1  -7 -12 89.7453 132.374  21
  -1   7  12 26.8564 53.6762  67
   1  -7 -11 2590.63 245.222  30
   1  -7 -11 2371.32 199.289  28
  -1   7  11 2009.62 123.006  34
   1  -7 -11 1930.59 113.194  35
   1  -7 -11 1122.28 95.8643  56
  -1   7  11 2506.05 236.805  27
  -1   7  11 2756.47 268.690  24
   1  -7 -11 2746.19 365.557  14
  -1   7  11 1661.88 108.636  39
   1  -7 -11 1714.41 104.268  38
   1  -7 -11 2329.88 213.968  32
  -1   7  11 2784.25 234.203  17
  -1   7  11 2748.12 249.346  19
   1  -7 -11 2866.22 269.432  21
  -1   7  11 2615.29 228.584  20
   1  -7 -10 32817.9 1326.12  32
  -1   7  10 31374.2 1304.78  17
  -1   7  10 33584.3 1351.40  19
   1  -7 -10 33529.2 1283.01  16
  -1   7  10 31561.2 1189.54  34
   1  -7 -10 25157.8 1178.57  59
   1  -7 -10 26584.9 1174.42  56
   1  -7 -10 26609.4 1180.57  52
   1  -7 -10 25291.9 1182.91  66
  -1   7  10 26266.2 1184.07  67
  -1   7  10 32241.2 1341.43  27
  -1   7  10 33855.1 1370.13  24
   1  -7 -10 35151.5 1526.93  14
   1  -7 -10 28180.3 1174.04  38
  -1   7  10 28370.3 1179.68  39
  -1   7  10 37801.8 1600.60   6
   1  -7 -10 32317.3 1355.24  30
   1  -7 -10 32709.4 1305.54  28
  -1   7  10 32049.1 1309.34  20
   1  -7 -10 35537.4 1380.00  21
   1  -7  -9 8691.44 466.747  28
  -1   7   9 8398.24 446.692  17
  -1   7   9 9011.67 497.189  19
   1  -7  -9 7394.29 363.177  66
  -1   7   9 9367.55 507.196  24
  -1   7   9 8646.61 492.284  27
   1  -7  -9 9313.42 456.799  16
   1  -7  -9 8517.90 585.932  14
  -1   7   9 7394.92 352.743  39
   1  -7  -9 7652.69 351.554  38
  -1   7   9 9266.91 459.517  20
   1  -7  -9 8674.89 498.979  21
  -1   7   9 9588.93 638.590   6
   1  -7  -9 9545.82 661.222   4
   1  -7  -9 8418.16 473.605  32
  -1   7   9 8659.35 364.399  34
   1  -7  -9 7417.21 353.731  56
   1  -7  -9 7378.37 357.389  52
  -1   7   8 151.047 117.620  27
  -1   7   8 246.523 119.713  24
   1  -7  -8 88.7304 114.329  21
   1  -7  -8 194.424 198.685   4
   1  -7  -8 186.320 89.1635   2
   1  -7  -8 154.874 111.053  30
   1  -7  -8 160.625 98.6907  28
   1  -7  -8 204.078 111.622  32
   1  -7  -8 291.811 39.8159  33
  -1   7   8 217.715 52.3255  34
   1  -7  -8 114.602 88.7485  16
   1  -7  -8 226.267 190.521  14
  -1   7   8 265.728 87.5259  17
  -1   7   8 265.735 143.229  19
  -1   7   8 227.668 84.0040  20
   1  -7  -8 112.419 44.4211  35
   1  -7  -7 103.000 59.6761  25
  -1   7   7 90.8301 111.003  27
  -1   7   7 96.4012 106.651  24
   1  -7  -7 73.9660 101.482  21
  -1   7   7 57.3944 89.0862  22
   1  -7  -7 119.261 182.853   4
   1  -7  -7 140.582 87.0550   2
   1  -7  -7 104.819 94.8559  28
   1  -7  -7 67.4096 101.340  30
   1  -7  -7 234.591 169.703  14
   1  -7  -7 106.436 91.1892  16
   1  -7  -7 152.743 95.6903  32
   1  -7  -7 112.206 35.6746  33
  -1   7   7 119.330 44.8369  34
   1  -7  -7 151.682 43.8701  35
   1  -7  -6 10025.0 497.042  25
  -1   7   6 9980.22 522.271  24
  -1   7   6 9464.09 507.676  22
   1  -7  -6 10206.3 540.786  21
   1  -7  -6 11169.3 642.886   4
   1  -7  -6 10310.5 529.542  28
   1  -7  -6 10496.2 538.824  30
   1  -7  -6 9915.08 525.394  32
   1  -7  -6 10043.2 424.636  33
   1  -7  -6 10313.6 580.717  14
   1  -7  -6 10726.5 524.557  16
  -1   7   6 10207.6 541.030  19
  -1   7   6 10041.0 431.448  34
   1  -7  -6 9712.93 429.848  35
  -1   7   5 24522.0 1122.77  24
   1  -7  -5 26097.5 1118.16  25
  -1   7   5 24748.0 1146.44  27
   1  -7  -5 24973.2 1092.34  26
   1  -7  -5 25162.8 1144.43  21
  -1   7   5 23744.6 1119.02  22
  -1   7   5 27002.2 1322.85   3
   1  -7  -5 24517.5 1222.68   4
   1  -7  -5 25940.6 1145.88  30
   1  -7  -5 26169.1 1142.25  28
   1  -7  -5 25364.1 1036.08  33
   1  -7  -5 25122.6 1132.65  16
   1  -7  -5 25507.6 1170.58  14
  -1   7   5 24635.5 1140.77  19
  -1   7   5 25839.9 1040.29  34
  -1   7   4 33211.8 1453.48  24
   1  -7  -4 35287.6 1465.37  25
   1  -7  -4 34931.1 1446.38  26
  -1   7   4 34111.5 1483.69  27
  -1   7   4 33233.1 1464.33  22
  -1   7   4 36657.9 1679.54   3
   1  -7  -4 33853.7 1541.45   4
   1  -7  -4 34018.8 1481.22  30
   1  -7  -4 33679.9 1376.99  33
   1  -7  -4 34971.9 1482.11  32
   1  -7  -4 34289.3 1487.81  14
  -1   7   4 34801.2 1482.06  19
  -1   7   4 33170.4 1377.63  34
  -1   7   3 78.3356 96.3961  22
  -1   7   3 145.706 232.089   3
   1  -7  -3 53.0472 124.019   4
   1  -7  -3 47.4404 83.9655  28
   1  -7  -3 77.7374 85.0937  30
  -1   7   3 4.79608 30.2758  34
   1  -7  -3 31.3875 36.6036  33
   1  -7  -3 53.1758 83.5203  32
   1  -7  -3-19.2292 85.8524  14
  -1   7   3 10.4484 101.683  19
   1  -7  -3-33.8342 77.2608  25
  -1   7   3-52.0612 76.2997  24
  -1   7   3 16.1486 89.5311  27
   1  -7  -3 136.226 78.9124  26
  -1   7   2 2061.46 182.084  22
  -1   7   2 2000.57 346.050   3
   1  -7  -2 2003.77 182.876  30
   1  -7  -2 2337.65 187.508  28
  -1   7   2 2055.91 183.483  27
   1  -7  -2 2028.54 183.714  32
   1  -7  -2 1842.95 157.694  14
  -1   7   2 1769.02 176.549  19
   1  -7  -2 1680.60 126.833  18
   1  -7  -2 2024.12 183.928  16
   1  -7  -2 2059.26 179.583  25
  -1   7   2 1780.97 149.707  24
   1  -7  -2 2296.44 178.099  26
  -1   7   1 8699.01 462.006  27
   1  -7  -1 9043.37 469.109  28
  -1   7   1 8834.55 461.105  31
   1  -7  -1 9176.82 379.176  33
   1  -7  -1 9342.33 477.490  32
   1  -7  -1 8041.86 423.332  18
   1  -7  -1 8649.94 472.773  16
  -1   7   1 8634.77 460.601  19
   1  -7  -1 7956.09 418.703  23
  -1   7   1 9282.51 472.745  22
   1  -7  -1 9573.25 471.305  26
  -1   7   0 1058.94 321.553   3
   1  -7   0 1230.55 149.461  28
  -1   7   0 1206.41 146.609  27
   1  -7   0 1387.18 156.800  32
   1  -7   0 1345.56 81.1363  33
  -1   7   0 1125.48 147.116  31
   1  -7   0 968.955 149.716  16
   1  -7   0 1152.12 130.526  18
  -1   7   0 953.986 141.320  19
   1  -7   0 1083.04 122.700  23
   1  -7   0 1355.16 157.413  26
  -1   7  -1 71.1274 257.850   3
   1  -7   1 345.314 105.566  28
  -1   7  -1 327.287 108.131  31
   1  -7   1 257.119 103.798  32
   1  -7   1 352.444 49.3175  33
  -1   7  -1 377.787 107.899  19
   1  -7   1 419.269 99.9494  18
   1  -7   1 358.217 108.405  25
   1  -7   1 383.785 113.969  26
  -1   7  -1 378.382 102.964  27
   1  -7   1 315.997 91.8565  23
  -1   7  -1 295.049 127.879  22
   1  -7   2 65.8354 100.476  25
  -1   7  -2 62.1346 85.3797  27
  -1   7  -2 117.473 120.722  22
   1  -7   2 91.7995 86.7796  23
  -1   7  -2 94.3583 262.752   3
   1  -7   2 71.3109 75.0654   2
  -1   7  -2 33.0761 79.2448  29
   1  -7   2 83.8525 87.5388  28
  -1   7  -2 137.967 102.701  31
   1  -7   2 83.1388 44.8783  33
  -1   7  -2 113.637 76.8448  15
   1  -7   2 143.284 94.8486  18
  -1   7  -2 39.7615 86.1057  19
  -1   7  -2 145.988 42.1845  36
   1  -7   3 560.692 130.000  25
  -1   7  -3 565.629 115.430  27
   1  -7   3 559.555 140.315  26
  -1   7  -3 553.658 96.0233  15
  -1   7  -3 456.199 150.106  22
   1  -7   3 759.244 131.983  23
   1  -7   3 659.568 111.785   2
  -1   7  -3 758.739 315.235   3
  -1   7  -3 543.831 114.315  29
  -1   7  -3 619.844 137.417  31
   1  -7   3 393.464 57.9595  33
  -1   7  -3 355.835 51.3841  37
  -1   7  -3 365.868 53.0010  36
   1  -7   3 611.978 127.194  18
  -1   7  -3 506.834 112.821  19
   1  -7   4 7450.71 307.073  68
  -1   7  -4 7257.72 303.636  79
   1  -7   4 7093.01 299.423  74
  -1   7  -4 5985.44 391.607  29
   1  -7   4 6601.52 301.647  33
   1  -7   4 6167.80 404.844  18
   1  -7   4 5942.84 418.823  25
   1  -7   4 6121.25 421.173  26
   1  -7   4 7267.74 302.604  45
   1  -7   4 6859.09 301.043  46
   1  -7   4 6212.39 402.101  23
  -1   7  -4 6844.25 429.482  22
  -1   7  -4 4010.19 562.356   3
   1  -7   4 3972.88 340.103   2
  -1   7  -4 6459.39 298.218  37
  -1   7  -4 6617.16 299.575  36
  -1   7  -4 4615.75 339.251  15
   1  -7   5 3802.12 211.031  33
   1  -7   5 4597.12 216.629  68
  -1   7  -5 3404.89 296.636  29
   1  -7   5 3939.97 319.720  18
   1  -7   5 4257.24 211.210  55
   1  -7   5 3245.52 316.220  25
   1  -7   5 3741.50 328.037  26
   1  -7   5 4803.61 212.985  45
   1  -7   5 4566.14 211.820  46
   1  -7   5 3875.72 316.674  23
  -1   7  -5 4214.68 334.915  22
  -1   7  -5 3999.48 205.724  37
  -1   7  -5 4256.72 209.389  36
  -1   7  -5 4413.07 210.810  79
   1  -7   5 4318.10 207.796  74
  -1   7  -5 2106.91 436.390   3
  -1   7  -6 1372.28 191.487  29
   1  -7   6 1814.38 121.954  68
  -1   7  -6 1963.74 235.101  31
   1  -7   6 1317.58 108.087  33
   1  -7   6 1211.32 203.603  18
   1  -7   6 1293.99 204.183  25
   1  -7   6 1096.85 197.902  26
   1  -7   6 1557.02 112.386  45
   1  -7   6 1760.20 113.432  46
  -1   7  -6 1350.13 215.677  22
   1  -7   6 1250.91 202.562  23
  -1   7  -6 1660.39 108.315  37
  -1   7  -6 1746.78 110.424  36
  -1   7  -6 1950.24 116.003  63
  -1   7  -6 1828.59 112.135  79
  -1   7  -7 1.92755 51.2507  63
  -1   7  -7-18.9124 136.930  31
   1  -7   7-9.21884 132.367  18
   1  -7   7 19.1272 54.4676  68
  -1   7  -7 132.913 114.598  29
   1  -7   7 56.9198 115.417  26
   1  -7   7 59.1195 54.5350  46
  -1   7  -7-14.8125 51.5686  41
  -1   7  -7 78.7936 50.5097  36
  -1   7  -7 46.5853 47.6898  37
  -1   7  -7 11.8290 47.9153  79
  -1   7  -7 63.0472 135.264  22
   1  -7   7 99.9618 138.592  23
   1  -7   8 883.576 92.5411  68
  -1   7  -8 1018.81 194.621  31
  -1   7  -8 1104.60 91.5639  63
  -1   7  -8 907.611 75.8180  59
   1  -7   8 982.294 196.578  18
  -1   7  -8 1031.53 177.562  29
   1  -7   8 865.363 79.8964  47
   1  -7   8 1090.77 91.3792  46
   1  -7   8 796.260 180.939  23
  -1   7  -8 1254.54 206.740  22
  -1   7  -8 1097.21 84.9927  37
  -1   7  -8 1119.77 89.7078  36
  -1   7  -8 907.289 83.4412  79
   1  -7   8 854.423 183.139  26
  -1   7  -9 662.627 74.6154  63
  -1   7  -9 302.870 151.871  31
   1  -7   9 681.846 82.4635  68
  -1   7  -9 493.590 56.3948  59
  -1   7  -9 188.567 122.081  29
  -1   7  -9 534.296 62.6006  52
   1  -7   9 364.638 58.8285  47
   1  -7   9 481.168 73.8663  46
   1  -7   9 93.6282 135.105  23
  -1   7  -9 345.073 149.113  22
  -1   7  -9 403.557 58.7768  37
  -1   7  -9 370.666 63.7323  36
   1  -7   9 630.813 77.9246  71
   1  -7   9 190.939 128.472  26
  -1   7 -10 1.73541 51.8308  63
  -1   7 -10 51.7510 121.169  31
  -1   7 -10 48.6133 34.5744  59
   1  -7  10 84.2377 57.9364  68
  -1   7 -10-22.0768 101.049  29
  -1   7 -10 49.6014 41.4026  52
   1  -7  10 34.3365 41.3999  47
   1  -7  10 80.8253 61.8127  45
  -1   7 -10-33.4290 52.7970  41
  -1   7 -10 58.6012 38.6408  37
  -1   7 -10-24.3033 45.3609  36
   1  -7  10-34.7535 124.751  23
   1  -7  10 20.3537 54.0475  71
   1  -7  11 380.420 61.6743  68
  -1   7 -11 515.084 137.242  31
   1  -7  11 445.330 69.9497  45
  -1   7 -11 493.671 53.4900  36
  -1   7 -11 491.508 53.6912  52
   1  -7  11 389.242 57.2493  71
  -1   7 -11 555.761 66.1810  41
   1  -7  11 408.099 53.6234  47
  -1   7 -11 462.289 64.0029  63
  -1   7 -12 260.462 47.6489  63
  -1   7 -12 235.940 47.7144  41
   1  -7  12 161.101 35.3444  47
  -1   7 -12 256.670 38.8338  52
   1  -7  12 260.018 53.0861  46
   1  -7  12 236.099 53.9009  45
  -1   7 -13 30.3061 32.7198  41
   1  -7  13 73.9267 37.9849  45
   1  -7  13 21.4372 36.9635  46
  -1   7 -13-4.86461 30.8197  63
   1  -6 -18 13.7742 27.0760  52
  -1   6  18-9.00779 36.2479  67
   1  -6 -18 10.8234 28.8340  59
  -1   6  17 28.4357 38.9511  39
  -1   6  17 37.2336 35.7112  42
  -1   6  17 22.0264 48.0359  67
  -1   6  17 70.7083 39.2920  34
   1  -6 -17 51.9416 41.6608  52
   1  -6 -17 51.9753 42.1474  59
   1  -6 -17-2.27583 26.3802  35
   1  -6 -17 13.2756 39.2834  66
  -1   6  16 571.201 65.0032  39
   1  -6 -16 603.678 71.0634  59
   1  -6 -16 398.997 53.6494  35
  -1   6  16 449.430 62.6999  34
   1  -6 -16 584.152 66.8057  52
  -1   6  16 609.132 75.4678  67
   1  -6 -16 568.715 69.2373  66
  -1   6  16 483.375 60.4381  42
   1  -6 -15 3063.16 172.014  52
   1  -6 -15 3181.31 260.243  30
   1  -6 -15 3087.12 174.333  59
  -1   6  15 3078.03 285.526  24
  -1   6  15 2604.24 162.968  72
  -1   6  15 3318.12 173.552  39
  -1   6  15 2927.75 283.733  20
   1  -6 -15 2978.07 283.203  21
   1  -6 -15 3324.87 176.728  66
  -1   6  15 3174.32 181.836  67
  -1   6  15 3256.66 174.432  34
   1  -6 -15 3349.04 165.187  35
  -1   6  14 7657.66 505.718  24
   1  -6 -14 8381.83 361.056  35
   1  -6 -14 7582.68 348.825  38
  -1   6  14 8330.33 367.905  39
   1  -6 -14 8357.17 375.643  66
  -1   6  14 7773.85 377.401  67
  -1   6  14 7016.54 493.870  17
   1  -6 -14 7979.84 368.922  52
   1  -6 -14 8106.88 489.864  30
   1  -6 -14 7724.46 368.340  59
  -1   6  14 7502.10 498.344  20
   1  -6 -14 8399.43 517.207  21
   1  -6 -13 3663.48 196.513  59
   1  -6 -13 3802.71 310.713  30
  -1   6  13 3671.31 290.067  19
  -1   6  13 3529.82 317.205  17
   1  -6 -13 3458.25 193.703  52
  -1   6  13 3514.95 272.650  27
   1  -6 -13 3577.74 463.982  14
  -1   6  13 3521.66 192.516  39
   1  -6 -13 3597.76 178.964  38
   1  -6 -13 4488.63 346.618  21
  -1   6  13 3735.06 316.307  20
   1  -6 -13 3367.50 198.054  66
  -1   6  13 3186.43 199.441  67
   1  -6 -13 3743.70 189.373  35
   1  -6 -12 718.388 65.9431  56
   1  -6 -12 678.072 78.9237  52
   1  -6 -12 549.544 153.162  30
   1  -6 -12 648.660 128.631  32
  -1   6  12 578.013 150.440  19
  -1   6  12 345.515 139.348  20
  -1   6  12 476.472 148.459  17
  -1   6  12 458.282 128.836  27
  -1   6  12 108.252 266.118  13
   1  -6 -12 537.332 278.987  14
   1  -6 -12 634.139 66.4101  38
  -1   6  12 572.949 73.9079  39
  -1   6  12 697.135 83.4199  67
   1  -6 -12 802.010 82.1683  59
   1  -6 -12 507.473 69.6770  35
   1  -6 -11 100.777 53.6625  52
   1  -6 -11 89.7815 46.2083  56
   1  -6 -11 137.011 128.191  30
   1  -6 -11 150.195 74.7381  28
   1  -6 -11 117.928 96.7002  32
  -1   6  11 157.648 61.3977  34
  -1   6  11 79.5090 110.296  20
  -1   6  11 252.034 124.672  19
  -1   6  11 190.818 117.624  17
  -1   6  11 68.2079 118.279  27
  -1   6  11 163.499 141.209  24
  -1   6  11 20.2090 236.963  13
   1  -6 -11 181.875 247.427  14
   1  -6 -11 146.421 45.7206  38
  -1   6  11 135.894 49.9756  39
  -1   6  11 124.442 53.9119  67
   1  -6 -11 80.2124 49.8310  59
   1  -6 -11 144.185 53.1327  35
  -1   6  10 4645.04 279.346  67
   1  -6 -10 4602.50 278.341  66
  -1   6  10 8433.19 428.907  17
  -1   6  10 8172.80 430.971  19
   1  -6 -10 5030.60 276.722  52
   1  -6 -10 5142.88 271.666  56
   1  -6 -10 7997.34 406.160  32
  -1   6  10 7946.32 447.554  24
  -1   6  10 7734.41 420.503  27
  -1   6  10 8698.88 640.973  13
   1  -6 -10 8678.18 371.743  16
   1  -6 -10 8487.41 603.057  14
   1  -6 -10 6073.11 273.536  38
  -1   6  10 6420.33 282.875  39
  -1   6  10 8163.99 420.030  20
   1  -6 -10 8371.92 450.092  21
  -1   6  10 7195.02 293.275  34
   1  -6 -10 6525.85 280.712  35
   1  -6 -10 7437.53 424.370  30
   1  -6 -10 7939.63 384.528  28
   1  -6 -10 4786.94 275.352  59
  -1   6  10 8917.03 606.442   6
   1  -6 -10 9049.37 652.952   4
   1  -6  -9 1554.14 163.929  28
   1  -6  -9 1532.41 173.205  32
   1  -6  -9 1646.09 201.613  21
  -1   6   9 1512.37 173.168  20
  -1   6   9 1810.19 309.095  13
   1  -6  -9 1834.52 170.427  16
   1  -6  -9 2423.34 331.030  14
  -1   6   9 1886.13 213.347  24
  -1   6   9 1483.08 188.678  27
   1  -6  -9 2232.97 341.259   4
  -1   6   9 2675.78 330.624   6
  -1   6   9 1888.99 186.811  17
  -1   6   9 2012.64 211.106  19
  -1   6   9 1336.51 103.782  34
   1  -6  -8 93.5245 117.335  21
   1  -6  -8 48.3506 74.6191  16
  -1   6   8 24.8303 180.544  13
   1  -6  -8 137.296 211.538  14
  -1   6   8 68.0975 115.435  24
  -1   6   8 101.210 109.725  27
  -1   6   8 65.3139 44.8491  34
   1  -6  -8 86.5112 29.2566  33
   1  -6  -8-42.1467 86.1199  32
  -1   6   8 145.742 64.0472  10
  -1   6   8-76.4733 185.348   6
   1  -6  -8 193.061 205.824   4
   1  -6  -8 65.7784 65.1357   2
  -1   6   8-33.1631 114.484  19
  -1   6   8 35.9778 83.3210  17
  -1   6   8 72.5515 87.5947  20
   1  -6  -8 5.51239 79.8653  28
   1  -6  -7 6322.38 373.179  30
   1  -6  -7 6702.12 363.748  28
   1  -6  -7 6418.41 367.538  32
   1  -6  -7 6225.34 267.017  33
   1  -6  -7 5784.30 369.136  21
  -1   6   7 5976.51 338.456  20
   1  -6  -7 6189.62 349.909  16
   1  -6  -7 6094.12 450.062  14
  -1   6   7 5764.74 432.028  13
  -1   6   7 6267.32 373.396  24
   1  -6  -7 6183.93 317.174  25
  -1   6   7 6089.29 377.845  27
  -1   6   7 5630.65 321.929  10
   1  -6  -7 6781.93 504.152   4
  -1   6   7 5884.22 336.395  17
  -1   6   7 6349.54 378.302  19
   1  -6  -7 6154.77 274.476  35
  -1   6   7 6298.03 279.230  34
   1  -6  -6-5.29768 96.4410  21
   1  -6  -6-17.5784 157.404  14
   1  -6  -6 89.9285 82.7279  16
  -1   6   6 107.592 122.079  13
  -1   6   6 77.4697 94.0202  24
   1  -6  -6 64.6664 60.8161  25
   1  -6  -6 40.9463 79.8378  32
  -1   6   6 40.7848 36.9238  34
   1  -6  -6 76.2852 32.2238  33
  -1   6   6 42.9233 77.0275  10
   1  -6  -6-106.134 180.976   4
  -1   6   6 3.49662 68.5606  17
  -1   6   6 99.7780 71.4539  20
   1  -6  -6 4.92089 76.2030  28
   1  -6  -6 74.7821 91.9245  30
   1  -6  -5-23.2088 84.2951  28
   1  -6  -5-43.5875 84.5941  30
   1  -6  -5 37.2720 30.5464  33
   1  -6  -5 9.59789 91.2414  21
  -1   6   5 43.1358 86.6850  13
   1  -6  -5-7.25201 138.520  14
   1  -6  -5 38.6174 82.3802  16
   1  -6  -5-21.5076 66.8337  25
   1  -6  -5-5.31921 47.6971  26
  -1   6   5 58.5491 87.2875  24
   1  -6  -5 45.0118 147.346   4
  -1   6   5 46.0230 188.927   3
  -1   6   5-17.4913 57.3236  20
  -1   6   5 25.0236 105.906  19
  -1   6   5 383.928 43.2909  34
  -1   6   4 54404.4 2347.60  22
   1  -6  -4 55747.2 2360.88  21
   1  -6  -4 59508.6 2358.21  16
   1  -6  -4 60062.9 2394.26  14
  -1   6   4 56107.7 2365.62  27
   1  -6  -4 60632.2 2345.97  25
  -1   6   4 54234.0 2342.23  24
   1  -6  -4 59014.7 2328.97  26
   1  -6  -4 54151.7 2273.09  33
   1  -6  -4 59090.2 2434.86   4
  -1   6   4 63097.9 2545.78   3
  -1   6   4 59567.3 2367.47  19
   1  -6  -4 55264.9 2360.44  30
  -1   6   3 3254.77 210.727  22
   1  -6  -3 3159.48 220.198  14
  -1   6   3 2864.88 208.307  27
   1  -6  -3 3301.69 200.380  25
   1  -6  -3 3236.53 193.309  26
  -1   6   3 2870.99 192.438  24
   1  -6  -3 2579.11 133.525  33
   1  -6  -3 2675.15 198.462  32
   1  -6  -3 3526.04 266.964   4
  -1   6   3 3809.76 371.679   3
  -1   6   3 3172.52 220.119  19
   1  -6  -3 2627.45 197.149  28
   1  -6  -3 2626.29 198.832  30
   1  -6  -2 8699.64 400.136  23
  -1   6   2 9046.02 448.510  22
   1  -6  -2 9129.58 441.617  14
   1  -6  -2 8950.16 450.945  16
   1  -6  -2 9640.83 442.747  26
  -1   6   2 7885.73 419.471  24
   1  -6  -2 9367.97 447.887  25
  -1   6   2 8541.92 449.461  27
   1  -6  -2 8877.44 451.004  32
  -1   6   2 9699.85 631.586   3
  -1   6   2 8811.70 449.662  19
   1  -6  -2 9269.84 407.795  18
   1  -6  -2 8809.77 449.642  30
   1  -6  -2 8705.00 447.987  28
   1  -6  -1 1812.34 143.363  14
   1  -6  -1 2089.75 163.394  26
  -1   6   1 1804.53 137.754  24
  -1   6   1 1854.75 166.470  19
   1  -6  -1 2046.11 140.541  18
   1  -6  -1 2045.47 166.766  16
   1  -6  -1 2093.05 167.402  32
   1  -6  -1 1841.71 156.235  28
   1  -6  -1 1854.52 160.200  30
  -1   6   1 1899.10 165.359  27
  -1   6   1 1970.90 170.717  22
   1  -6  -1 1845.84 132.281  23
  -1   6   0 1984.46 171.439  27
   1  -6   0 2224.76 174.327  28
   1  -6   0 2418.69 187.165  32
   1  -6   0 2179.86 110.559  33
  -1   6   0 2124.83 176.013  31
   1  -6   0 2299.22 182.148  26
  -1   6   0 2696.91 365.591   3
   1  -6   0 2318.72 164.292  18
   1  -6   0 2272.85 179.730  16
  -1   6   0 2133.19 175.461  19
   1  -6   0 2219.21 158.738  23
   1  -6   1 31641.6 1396.97  28
  -1   6  -1 28804.6 1383.19  27
   1  -6   1 31825.6 1407.19  32
  -1   6  -1 32516.1 1406.48  31
   1  -6   1 32511.7 1317.78  33
   1  -6   1 34314.8 1410.07  25
  -1   6  -1 32270.3 1614.81   3
   1  -6   1 34202.0 1389.43  18
  -1   6  -1 31086.4 1387.23  19
   1  -6   1 32474.6 1395.05  16
  -1   6  -1 33656.8 1412.95  22
   1  -6   1 33940.8 1386.84  23
  -1   6  -2 5387.70 320.494  22
   1  -6   2 5044.98 293.651  23
  -1   6  -2 4069.54 266.984  15
   1  -6   2 4954.34 309.070  25
   1  -6   2 4649.28 299.062  32
  -1   6  -2 5212.28 311.976  31
   1  -6   2 5012.60 219.476  33
  -1   6  -2 4250.73 475.265   3
  -1   6  -2 4696.34 285.239  19
   1  -6   2 4721.36 289.741  18
   1  -6   2 4836.41 296.659  28
  -1   6  -2 4637.09 285.818  27
  -1   6  -2 4855.99 294.991  29
  -1   6  -3 5759.27 335.951  27
   1  -6   3 5667.13 347.729  28
  -1   6  -3 6106.45 351.490  29
  -1   6  -3 6142.94 367.085  31
   1  -6   3 6092.67 267.139  33
   1  -6   3 6454.95 357.974  23
  -1   6  -3 6562.31 378.162  22
  -1   6  -3 5303.66 321.905  15
   1  -6   3 6188.84 365.959  25
   1  -6   3 6440.85 373.128  26
  -1   6  -3 5370.29 538.107   3
   1  -6   3 4901.72 322.586   2
  -1   6  -3 5676.79 335.339  19
   1  -6   3 6458.78 358.538  18
  -1   6  -3 6087.50 267.386  36
  -1   6  -4 12088.1 609.855  29
   1  -6   4 12206.6 510.979  33
   1  -6   4 12531.6 617.711  23
  -1   6  -4 12856.8 633.003  22
  -1   6  -4 11052.8 568.777  15
   1  -6   4 12535.8 628.113  26
   1  -6   4 12432.8 625.456  25
  -1   6  -4 10484.2 812.131   3
   1  -6   4 11377.7 568.780   2
   1  -6   4 12634.6 616.305  18
  -1   6  -4 11795.1 509.719  36
  -1   6  -5 11127.7 603.867  29
   1  -6   5 11597.0 497.934  33
   1  -6   5 10970.5 616.416  25
   1  -6   5 11604.2 622.759  26
   1  -6   5 12373.6 620.022  23
  -1   6  -5 11347.0 619.166  22
  -1   6  -5 9373.42 550.341  15
  -1   6  -5 12489.3 499.124  36
  -1   6  -5 12046.1 497.068  37
   1  -6   5 11584.4 613.824  18
   1  -6   6 2209.31 121.180  74
  -1   6  -6 2405.72 125.562  79
   1  -6   6 1914.70 220.230  18
  -1   6  -6 1831.79 208.118  29
  -1   6  -6 2415.70 128.270  63
  -1   6  -6 2110.82 233.684  31
   1  -6   6 1739.28 120.059  33
  -1   6  -6 1408.78 334.719   3
   1  -6   6 2226.28 127.812  46
   1  -6   6 1674.63 212.025  23
  -1   6  -6 1975.19 227.100  22
  -1   6  -6 1393.41 160.062  15
   1  -6   6 1812.93 220.724  26
   1  -6   6 1490.78 207.339  25
  -1   6  -6 2047.18 120.013  37
  -1   6  -6 2188.08 123.802  36
   1  -6   6 2414.90 132.018  68
   1  -6   7 653.421 77.4605  68
   1  -6   7 613.119 63.4575  69
  -1   6  -7 854.534 177.677  31
   1  -6   7 766.123 75.5745  46
   1  -6   7 722.212 162.903  23
  -1   6  -7 595.437 164.278  22
  -1   6  -7 657.636 68.2447  37
  -1   6  -7 715.800 71.4520  36
   1  -6   7 548.718 147.485  25
   1  -6   7 608.890 159.582  26
  -1   6  -7 828.645 156.699  29
  -1   6  -7 612.841 67.1970  79
  -1   6  -7 693.923 72.7102  63
   1  -6   8 625.897 64.1579  69
   1  -6   8 706.540 79.5657  68
  -1   6  -8 418.335 172.524  31
  -1   6  -8 399.009 139.818  29
   1  -6   8 326.829 136.956  26
   1  -6   8 515.812 73.8398  45
  -1   6  -8 87.4428 134.565  22
   1  -6   8 223.165 146.048  23
  -1   6  -8 462.406 62.3589  37
  -1   6  -8 489.091 67.5946  36
  -1   6  -8 630.143 67.9271  79
  -1   6  -8 650.960 73.0203  63
   1  -6   9 447.958 57.6090  69
   1  -6   9 468.717 73.6143  68
  -1   6  -9 253.809 151.264  31
  -1   6  -9 409.462 66.8932  63
  -1   6  -9 411.848 58.1722  59
  -1   6  -9 338.662 135.155  29
  -1   6  -9 393.707 60.2654  52
   1  -6   9 336.522 61.9220  47
   1  -6   9 401.683 71.9251  45
  -1   6  -9 327.008 66.3989  41
  -1   6  -9 195.082 133.968  22
   1  -6   9 184.524 152.142  23
  -1   6  -9 351.224 60.2916  36
  -1   6  -9 284.578 55.4984  37
   1  -6   9 172.784 128.015  26
   1  -6  10 118.794 45.7880  69
   1  -6  10 110.358 61.7685  68
  -1   6 -10 169.737 141.246  31
  -1   6 -10 162.245 59.1072  63
  -1   6 -10 123.409 44.0245  59
   1  -6  10 106.836 139.637  18
  -1   6 -10 497.652 141.980  29
  -1   6 -10 154.954 49.8570  52
   1  -6  10 196.270 54.3359  47
   1  -6  10 219.485 63.0760  45
   1  -6  10 191.978 64.8172  46
  -1   6 -10 208.896 60.8425  41
  -1   6 -10 271.802 49.5034  37
  -1   6 -10 279.558 56.8919  36
  -1   6 -10 321.674 136.498  22
   1  -6  10 137.529 58.1246  71
  -1   6 -11 1037.65 87.4843  63
  -1   6 -11 1135.61 184.926  31
   1  -6  11 734.884 180.131  18
  -1   6 -11 1006.21 77.9738  52
   1  -6  11 906.095 80.1301  47
   1  -6  11 1018.58 88.6374  46
   1  -6  11 923.833 91.1996  45
  -1   6 -11 1091.75 88.8204  41
  -1   6 -11 909.889 77.0930  36
  -1   6 -11 866.672 160.219  29
  -1   6 -11 837.346 69.6843  59
   1  -6  11 834.202 73.3235  69
   1  -6  11 751.063 81.8538  68
   1  -6  11 810.704 76.9527  71
   1  -6  12 95.7148 54.6014  46
   1  -6  12 107.314 53.1650  45
  -1   6 -12 107.180 49.5535  41
  -1   6 -12 137.811 43.4066  52
   1  -6  12 111.167 45.3766  47
  -1   6 -12 101.017 38.0424  36
  -1   6 -12 64.4850 107.700  31
  -1   6 -12 171.236 52.8150  63
  -1   6 -13 36.7824 32.9879  52
   1  -6  13 10.2507 33.4604  47
  -1   6 -13 35.2605 40.6556  63
  -1   6 -13 44.8865 41.2604  41
   1  -6  13 10.6538 44.5109  46
   1  -6  13 44.8449 45.7426  45
  -1   6 -14 49.7914 29.0778  63
  -1   6 -14 53.6573 31.9955  41
   1  -6  14 48.4301 36.2035  46
   1  -6  14 89.5714 34.0282  45
  -1   5  18-2.89851 37.2800  67
   1  -5 -18 20.6668 33.2390  59
  -1   5  18-45.6321 31.2834  39
   1  -5 -18 25.1462 29.8384  52
  -1   5  17 27.4110 31.1110  69
  -1   5  17-13.6906 47.3110  67
  -1   5  17 18.3808 36.4212  34
   1  -5 -17-33.4285 44.3723  52
  -1   5  17 26.8315 31.7418  42
   1  -5 -17-35.4328 46.3072  59
   1  -5 -17-8.41761 37.5806  66
   1  -5 -16 1227.62 93.6401  59
   1  -5 -16 1109.26 87.0991  66
  -1   5  16 1109.60 97.3230  67
  -1   5  16 1114.82 80.7431  69
  -1   5  16 875.587 81.9427  34
   1  -5 -16 961.396 73.6108  35
   1  -5 -16 1280.55 91.4309  52
  -1   5  16 943.853 78.8376  42
   1  -5 -15 1910.99 119.342  52
   1  -5 -15 1624.09 177.211  30
  -1   5  15 1218.97 199.397  20
   1  -5 -15 1781.07 119.129  66
  -1   5  15 1527.08 124.569  67
  -1   5  15 1616.26 108.631  69
  -1   5  15 1485.75 101.285  47
  -1   5  15 1299.06 197.012  24
   1  -5 -15 1616.11 204.638  21
   1  -5 -15 1542.66 102.484  35
  -1   5  15 1449.35 110.596  34
   1  -5 -15 1964.91 122.759  59
  -1   5  15 1494.09 102.320  72
   1  -5 -14 4519.12 225.187  52
   1  -5 -14 4109.58 319.591  30
   1  -5 -14 4469.77 226.437  59
  -1   5  14 4217.01 213.476  47
  -1   5  14 4022.92 340.676  24
  -1   5  14 4423.63 223.212  39
   1  -5 -14 3977.87 200.770  38
  -1   5  14 3992.00 346.229  20
   1  -5 -14 4325.09 346.348  21
  -1   5  14 4118.74 349.116  17
  -1   5  14 4247.45 235.392  67
  -1   5  14 4394.98 219.470  69
   1  -5 -14 4786.26 230.747  66
   1  -5 -14 4315.58 213.624  35
  -1   5  14 4313.74 224.093  34
  -1   5  13 1331.79 110.730  67
  -1   5  13 1199.30 94.6260  69
   1  -5 -13 1241.24 106.160  66
   1  -5 -13 1362.39 104.155  59
   1  -5 -13 976.227 187.822  29
   1  -5 -13 1226.01 177.434  30
  -1   5  13 1046.91 191.895  20
  -1   5  13 1075.43 189.973  17
   1  -5 -13 1152.13 98.9409  52
  -1   5  13 1138.74 89.3750  47
  -1   5  13 948.465 362.923  13
   1  -5 -13 856.059 322.294  14
  -1   5  13 1180.64 97.4451  39
   1  -5 -13 1147.83 82.9283  38
   1  -5 -13 1416.81 205.372  21
  -1   5  13 1086.76 192.721  24
  -1   5  13 1140.19 101.764  34
   1  -5 -13 1036.97 89.7625  35
   1  -5 -12 855.534 125.696  32
  -1   5  12 1097.93 181.904  20
  -1   5  12 892.701 173.051  17
  -1   5  12 801.675 146.163  19
   1  -5 -12 536.965 76.5879  59
   1  -5 -12 956.821 166.060  30
   1  -5 -12 1042.85 182.491  29
   1  -5 -12 618.888 76.3063  52
  -1   5  12 849.185 183.099  24
  -1   5  12 761.322 134.400  27
  -1   5  12 1153.32 353.405  13
   1  -5 -12 912.772 329.755  14
   1  -5 -12 900.900 180.595  15
  -1   5  12 729.568 77.9520  39
   1  -5 -12 799.145 67.5250  38
   1  -5 -12 1061.22 183.699  21
   1  -5 -12 599.273 78.6068  66
  -1   5  12 503.537 67.6599  69
  -1   5  12 527.354 77.6555  67
   1  -5 -12 789.684 74.6277  35
   1  -5 -11 2708.05 155.772  66
  -1   5  11 2390.74 155.135  67
   1  -5 -11 2802.10 227.464  32
  -1   5  11 2906.96 244.653  19
  -1   5  11 3087.66 264.190  17
   1  -5 -11 2154.59 139.144  63
   1  -5 -11 2348.97 146.977  59
   1  -5 -11 2916.04 257.372  30
   1  -5 -11 2948.04 269.168  29
   1  -5 -11 2533.75 136.692  56
   1  -5 -11 2375.42 145.028  52
  -1   5  11 2825.51 237.424  27
   1  -5 -11 3314.25 282.385  15
   1  -5 -11 3410.71 451.035  14
  -1   5  11 3125.99 475.496  13
   1  -5 -11 2455.91 136.457  38
  -1   5  11 3134.29 379.527   6
   1  -5 -11 2831.06 415.496   4
   1  -5 -11 2960.77 147.189  35
  -1   5  11 3083.68 260.423  20
   1  -5 -10 91.9311 45.4860  52
  -1   5  10 119.817 108.673  27
   1  -5 -10 109.727 277.875  14
   1  -5 -10 134.000 130.343  15
  -1   5  10 142.655 270.548  13
  -1   5  10 51.4707 47.0847  67
   1  -5 -10 148.476 219.012   4
  -1   5  10 331.779 205.526   6
   1  -5 -10 151.614 46.1033  35
   1  -5 -10 275.012 126.431  30
   1  -5 -10 193.607 118.639  29
   1  -5 -10 235.113 89.6980  28
  -1   5  10 248.224 115.003  17
  -1   5  10 85.8566 101.505  20
  -1   5  10 207.669 124.891  19
   1  -5 -10 50.3490 44.0286  59
   1  -5 -10 183.939 95.0227  32
   1  -5  -9 7540.05 409.705  28
   1  -5  -9 7681.54 448.228  30
   1  -5  -9 7345.76 444.384  29
  -1   5   9 8594.51 589.538   6
   1  -5  -9 8127.50 625.973   4
   1  -5  -9 7654.80 457.515  21
  -1   5   9 7405.14 433.938  20
   1  -5  -9 7383.70 336.146  35
  -1   5   9 7818.88 345.900  34
  -1   5   9 7820.11 460.306  24
  -1   5   9 7536.26 439.278  27
   1  -5  -9 7780.61 456.378  15
   1  -5  -9 8093.97 624.786  14
   1  -5  -9 7828.98 395.396  16
  -1   5   9 6807.37 613.575  13
  -1   5   9 7828.24 438.837  17
  -1   5   9 7654.89 442.630  19
   1  -5  -9 7533.01 424.285  32
   1  -5  -8 746.409 127.556  29
   1  -5  -8 712.370 111.066  28
  -1   5   8 929.602 229.596   6
   1  -5  -8 1087.70 103.016   2
  -1   5   8 948.862 89.2422  10
   1  -5  -8 1047.91 265.908   4
  -1   5   8 897.388 133.177  20
   1  -5  -8 874.510 147.101  21
  -1   5   8 701.420 70.7733  34
  -1   5   8 1023.77 151.322  27
  -1   5   8 1026.27 157.226  24
  -1   5   8 422.795 247.301  13
   1  -5  -8 1064.66 117.289  16
   1  -5  -8 652.695 264.533  14
   1  -5  -8 1135.60 157.376  15
  -1   5   8 826.375 149.518  19
  -1   5   8 1028.63 137.103  17
   1  -5  -8 895.875 128.211  32
   1  -5  -7 6780.19 348.415  28
   1  -5  -7 6309.39 358.417  29
  -1   5   7 6294.42 313.614  10
   1  -5  -7 7559.35 517.492   4
  -1   5   7 6375.81 342.441  20
   1  -5  -7 6373.01 367.484  21
  -1   5   7 6308.50 277.376  34
  -1   5   7 6245.99 364.042  27
  -1   5   7 5844.39 361.324  24
   1  -5  -7 6312.13 300.264  25
   1  -5  -7 6301.37 490.867  14
  -1   5   7 6305.87 487.036  13
   1  -5  -7 6913.06 342.669  16
   1  -5  -7 6139.80 364.435  15
  -1   5   7 6373.07 342.320  17
  -1   5   7 6121.98 365.365  19
   1  -5  -7 5726.26 262.110  33
   1  -5  -7 6062.69 347.689  32
   1  -5  -6 21454.2 905.299  28
   1  -5  -6 21029.1 915.279  30
   1  -5  -6 20857.1 1034.02   4
  -1   5   6 16736.2 860.715  10
   1  -5  -6 19357.0 911.333  21
  -1   5   6 19470.7 882.726  20
  -1   5   6 22160.8 831.940  34
  -1   5   6 19984.0 910.436  24
  -1   5   6 20650.6 919.202  27
   1  -5  -6 21449.3 869.237  25
   1  -5  -6 19582.3 1004.03  14
   1  -5  -6 19913.0 890.359  16
   1  -5  -6 19857.4 910.919  15
  -1   5   6 19731.8 997.427  13
  -1   5   6 19533.4 911.867  19
  -1   5   6 18919.9 879.640  17
   1  -5  -6 20836.5 906.251  32
   1  -5  -6 19746.3 819.728  33
   1  -5  -5 29524.7 1270.65  21
  -1   5   5 27465.0 1237.64  20
   1  -5  -5 29311.2 1267.64  32
   1  -5  -5 30624.1 1221.59  26
  -1   5   5 29803.4 1268.77  24
   1  -5  -5 31068.8 1242.64  25
   1  -5  -5 32113.6 1378.26   4
  -1   5   5 26457.1 1235.54  10
  -1   5   5 29293.1 1321.08  13
   1  -5  -5 31185.3 1351.57  14
   1  -5  -5 29550.8 1258.32  16
  -1   5   5 28391.9 1238.13  17
   1  -5  -5 30799.0 1267.47  28
   1  -5  -5 29116.0 1270.55  30
   1  -5  -4 256.532 81.3316  30
   1  -5  -4 269.471 79.8250  28
   1  -5  -4 479.032 152.065   4
  -1   5   4 402.229 205.605   3
  -1   5   4 363.708 86.7540  10
   1  -5  -4 402.314 76.0730  25
  -1   5   4 344.397 88.3249  24
   1  -5  -4 428.758 66.4180  26
  -1   5   4 387.727 103.045  13
   1  -5  -4 371.231 86.8113  16
   1  -5  -4 280.214 136.233  14
  -1   5   4 293.746 65.5832  20
  -1   5   4 331.181 65.3961  17
  -1   5   4 243.153 97.6458  19
   1  -5  -4 338.499 89.4701  21
  -1   5   3 1940.13 126.780  20
  -1   5   3 2120.23 158.183  22
   1  -5  -3 2069.43 158.727  21
   1  -5  -3 2116.58 154.254  32
   1  -5  -3 2167.09 148.071  25
   1  -5  -3 2224.90 140.830  26
  -1   5   3 2120.40 165.062  27
  -1   5   3 2095.32 153.502  24
  -1   5   3 2210.34 291.251   3
   1  -5  -3 2013.41 204.952   4
  -1   5   3 1804.84 132.730  13
   1  -5  -3 2133.04 187.477  14
   1  -5  -3 2067.87 110.761  18
  -1   5   3 2184.59 167.506  19
   1  -5  -3 1967.71 153.997  30
  -1   5   2 329.403 85.7678  22
   1  -5  -2 232.944 69.3052  32
   1  -5  -2 253.925 74.2897  25
   1  -5  -2 298.964 72.1732  26
  -1   5   2 274.826 88.1380  27
  -1   5   2 260.258 73.8633  24
  -1   5   2 325.586 215.164   3
   1  -5  -2 336.176 90.1166  14
  -1   5   2 396.763 38.2351  13
   1  -5  -2 392.985 79.3435  16
   1  -5  -2 396.574 51.7573  18
  -1   5   2 358.764 94.9080  19
   1  -5  -2 148.048 61.8143  28
   1  -5  -2 194.952 72.4735  30
   1  -5  -1 18372.9 767.247  23
  -1   5   1 18156.0 798.193  22
   1  -5  -1 17341.9 792.372  32
   1  -5  -1 18781.8 792.156  26
  -1   5   1 16001.4 770.093  24
  -1   5   1 17311.7 795.664  27
   1  -5  -1 18887.9 793.290  16
   1  -5  -1 17898.4 781.388  14
   1  -5  -1 18740.8 770.853  18
  -1   5   1 18051.8 797.415  19
   1  -5  -1 18837.0 796.716  30
   1  -5  -1 18108.6 795.328  28
   1  -5   0 38073.5 1617.37  32
   1  -5   0 37780.3 1553.93  33
  -1   5   0 37718.6 1616.48  31
   1  -5   0 39579.9 1618.15  25
   1  -5   0 40317.4 1620.50  26
  -1   5   0 38068.4 1590.19  24
  -1   5   0 37973.2 1613.19  19
   1  -5   0 41104.7 1602.96  18
   1  -5   0 41626.0 1617.54  16
   1  -5   0 36831.2 1561.48  17
  -1   5   0 41477.3 1802.35   3
   1  -5   0 40688.7 1600.11  23
  -1   5   0 36996.6 1614.20  27
   1  -5   0 38990.0 1615.20  28
  -1   5  -1 19343.3 846.159  31
   1  -5   1 19542.6 842.542  32
   1  -5   1 19637.3 771.713  33
   1  -5   1 20269.2 845.483  25
   1  -5   1 16844.9 782.130  20
  -1   5  -1 18642.9 831.554  19
   1  -5   1 20613.4 833.512  18
   1  -5   1 18744.2 832.777  16
   1  -5   1 17538.7 786.227  17
  -1   5  -1 19214.7 1015.34   3
  -1   5  -1 18383.8 831.827  27
   1  -5   1 19059.0 833.520  28
  -1   5  -1 19421.4 849.443  22
   1  -5   1 20715.6 832.897  23
   1  -5   2 585.805 102.139  23
  -1   5  -2 607.047 118.509  22
   1  -5   2 290.068 85.8676  32
   1  -5   2 327.573 43.2639  33
  -1   5  -2 394.320 99.8095  31
   1  -5   2 466.397 100.891  25
  -1   5  -2 479.673 94.8442  27
   1  -5   2 318.135 101.408  26
  -1   5  -2 677.631 43.7403   5
  -1   5  -2 721.002 266.861   3
  -1   5  -2 710.832 90.7379  15
   1  -5   2 600.190 61.9847  20
  -1   5  -2 604.158 99.5789  19
   1  -5   2 674.868 68.4054  17
   1  -5   2 685.553 108.165  18
   1  -5   2 385.357 89.5557  28
  -1   5  -2 361.517 90.5823  29
   1  -5   3 13825.1 616.746  23
  -1   5  -3 14729.1 639.165  22
   1  -5   3 12846.9 531.017  33
   1  -5   3 13341.5 618.947  25
   1  -5   3 13775.4 623.438  26
  -1   5  -3 11049.0 545.276   7
  -1   5  -3 14069.5 824.983   3
  -1   5  -3 13287.1 591.169  15
   1  -5   3 14543.3 620.710  18
  -1   5  -3 13126.7 595.758  19
   1  -5   3 13094.4 571.539  17
   1  -5   3 12293.7 566.353  20
  -1   5  -3 12344.0 609.407  29
  -1   5  -3 11885.5 590.760  27
   1  -5   3 11869.3 597.403  28
   1  -5   4 26903.9 1113.23  23
  -1   5  -4 27047.1 1121.67  22
   1  -5   4 26144.3 1010.95  33
   1  -5   4 26414.3 1109.43  25
   1  -5   4 26686.5 1117.11  26
   1  -5   4 19858.2 1047.83   2
  -1   5  -4 24106.9 1302.95   3
  -1   5  -4 23416.8 1069.59  15
   1  -5   4 22794.2 1052.21  20
   1  -5   4 22596.2 1053.97  17
   1  -5   4 26390.1 1107.71  18
  -1   5  -4 25306.6 1083.43  27
  -1   5  -4 25748.9 1110.36  29
  -1   5  -5 9884.67 504.881  29
   1  -5   5 6079.01 416.136   2
  -1   5  -5 7930.74 656.885   3
   1  -5   5 8168.51 444.528  20
  -1   5  -5 9988.79 511.261  22
   1  -5   5 10152.1 506.434  23
  -1   5  -5 7545.95 443.623  21
  -1   5  -5 10804.7 399.255  36
   1  -5   5 9769.60 499.256  25
   1  -5   5 9599.77 503.327  26
  -1   5  -5 8634.59 456.335  15
   1  -5   5 9758.22 503.225  18
   1  -5   5 8278.85 448.306  17
   1  -5   5 9970.54 396.537  33
  -1   5  -5 10179.3 516.143  31
  -1   5  -6 277.037 107.745  29
  -1   5  -6 98.8782 228.433   3
  -1   5  -6 163.295 83.2383  15
   1  -5   6 141.603 115.080  23
  -1   5  -6 212.782 123.689  22
   1  -5   6 220.882 80.5573  20
   1  -5   6 194.870 85.4847  17
  -1   5  -6 173.607 119.260  31
   1  -5   6 88.3453 44.2181  33
  -1   5  -6 70.3972 41.3223  36
   1  -5   6 155.479 102.823  26
   1  -5   6 99.1150 92.1258  25
   1  -5   7 38.2982 84.4272  17
   1  -5   7 20.6199 76.5543  20
   1  -5   7 50.2686 39.0415  74
  -1   5  -7 89.4676 41.1782  79
  -1   5  -7 107.118 107.519  29
  -1   5  -7 111.113 40.6526  37
  -1   5  -7 98.4572 43.8336  36
   1  -5   7 78.1753 94.3764  25
   1  -5   7-22.4146 103.104  26
   1  -5   7 60.8891 43.0661  45
  -1   5  -7 71.4798 41.7280  63
  -1   5  -7 113.514 117.439  31
   1  -5   7 65.4329 48.1375  68
   1  -5   7 53.7333 118.421  23
  -1   5  -7 82.9064 119.668  22
  -1   5  -7-10.2243 76.2220  15
   1  -5   8 122.032 50.8548  68
  -1   5  -8 286.261 144.666  31
  -1   5  -8 159.497 49.2146  63
   1  -5   8 145.955 133.617  18
   1  -5   8 221.957 102.512  17
   1  -5   8 247.266 99.8243  20
  -1   5  -8 161.773 48.2274  79
  -1   5  -8 347.059 135.057  29
   1  -5   8 303.061 122.289  26
   1  -5   8 238.718 56.5630  45
  -1   5  -8 194.112 57.0193  41
  -1   5  -8 187.015 132.855  22
  -1   5  -8 203.024 98.2978  15
  -1   5  -8 224.124 48.3260  37
  -1   5  -8 211.595 52.6126  36
   1  -5   9 263.037 65.4628  68
   1  -5   9 367.885 60.1656  69
  -1   5  -9 851.249 181.029  31
  -1   5  -9 380.208 65.3105  63
  -1   5  -9 401.253 60.5496  59
   1  -5   9 584.796 130.802  17
   1  -5   9 683.213 174.551  18
  -1   5  -9 735.172 164.118  29
   1  -5   9 445.957 66.2433  47
   1  -5   9 531.617 73.0519  46
   1  -5   9 563.068 73.9082  45
  -1   5  -9 644.616 72.1084  41
  -1   5  -9 672.330 166.139  22
  -1   5  -9 559.066 61.9772  37
  -1   5  -9 658.262 69.5636  36
   1  -5   9 377.358 137.968  26
   1  -5  10 2874.56 161.039  69
   1  -5  10 2644.77 160.545  68
  -1   5 -10 2649.95 288.379  31
   1  -5  10 2464.97 284.099  18
  -1   5 -10 2953.01 163.758  63
  -1   5 -10 2603.34 153.427  59
  -1   5 -10 2614.69 274.210  29
  -1   5 -10 2735.59 155.453  52
   1  -5  10 2944.40 166.982  47
   1  -5  10 2859.42 162.796  46
   1  -5  10 2974.28 164.097  45
  -1   5 -10 3024.78 164.955  41
  -1   5 -10 2897.11 153.307  37
  -1   5 -10 3081.37 159.379  36
  -1   5 -10 2459.84 267.570  22
   1  -5  10 2675.80 157.922  71
  -1   5 -11 3419.52 180.424  63
  -1   5 -11 3071.96 303.848  31
   1  -5  11 2197.98 285.628  18
  -1   5 -11 3204.82 169.892  59
  -1   5 -11 2538.34 273.498  29
  -1   5 -11 3303.48 173.366  52
   1  -5  11 3349.42 180.202  47
   1  -5  11 3403.88 182.291  45
   1  -5  11 3350.34 180.216  46
  -1   5 -11 3540.94 182.131  41
   1  -5  11 2709.87 303.613  23
  -1   5 -11 3122.45 170.485  36
   1  -5  11 3239.04 176.034  69
  -1   5 -12 348.857 51.6189  59
  -1   5 -12 226.856 120.528  29
  -1   5 -12 414.516 62.8117  63
  -1   5 -12 306.861 137.737  31
   1  -5  12 395.945 68.5139  45
   1  -5  12 337.878 66.0954  46
  -1   5 -12 361.742 62.2389  41
   1  -5  12 199.923 139.130  23
  -1   5 -12 244.199 50.6761  36
  -1   5 -12 392.989 56.9608  52
   1  -5  12 355.124 55.7321  69
   1  -5  12 346.110 61.8166  47
   1  -5  13 25.6523 48.6848  45
   1  -5  13-28.8494 50.0565  46
   1  -5  13 41.6776 43.2072  47
  -1   5 -13 16.5225 37.7597  52
   1  -5  13-6.28845 37.9954  69
  -1   5 -13-9.60078 43.9954  63
  -1   5 -13-16.5651 34.6574  59
  -1   5 -13-15.9207 45.8213  41
   1  -5  14 28.7680 36.9285  47
  -1   5 -14-4.10007 32.9311  52
  -1   5 -14 12.4730 37.8284  63
  -1   5 -14 24.5569 36.1243  41
   1  -5  14 39.5648 42.5923  46
   1  -5  14 3.72033 41.3214  45
  -1   5 -15 7.02774 22.2792  41
   1  -4 -18 51.2278 31.0140  52
   1  -4 -18 86.8113 33.2888  59
  -1   4  18 36.7860 27.1986  39
  -1   4  17 174.199 42.2062  39
  -1   4  17 143.886 42.9461  69
  -1   4  17 144.698 52.2828  67
  -1   4  17 155.970 37.0045  34
   1  -4 -17 118.588 46.9736  52
   1  -4 -17 150.241 50.4951  59
   1  -4 -17 109.747 35.5532  66
  -1   4  17 137.807 32.0341  47
  -1   4  16 2636.56 145.988  42
  -1   4  16 2975.44 157.008  39
   1  -4 -16 2855.60 154.799  66
  -1   4  16 2722.90 154.052  69
  -1   4  16 3021.66 168.458  67
   1  -4 -16 3330.89 162.838  52
  -1   4  16 2742.98 148.788  47
   1  -4 -16 3058.23 164.416  59
   1  -4 -16 2840.17 143.230  35
  -1   4  16 2841.38 153.494  34
   1  -4 -15 5359.33 260.455  59
   1  -4 -15 4936.04 378.416  29
  -1   4  15 5157.75 250.870  47
  -1   4  15 4659.95 357.051  24
  -1   4  15 5373.00 256.179  39
   1  -4 -15 5358.88 256.737  66
  -1   4  15 4900.16 253.554  69
  -1   4  15 5040.88 266.208  67
  -1   4  15 4761.24 382.239  20
   1  -4 -15 5052.15 368.427  21
   1  -4 -15 5451.19 258.451  52
   1  -4 -15 5440.38 244.450  35
  -1   4  15 5155.84 253.236  34
   1  -4 -14 6872.08 317.980  52
   1  -4 -14 6821.67 461.236  29
   1  -4 -14 5848.42 402.282  30
  -1   4  14 6001.77 451.988  17
  -1   4  14 6669.87 311.693  47
  -1   4  14 5650.03 426.204  24
   1  -4 -14 6843.07 320.040  66
  -1   4  14 6952.10 328.136  67
  -1   4  14 6465.46 313.785  69
   1  -4 -14 6573.28 444.986  21
  -1   4  14 6431.23 454.590  20
   1  -4 -14 6628.02 318.215  59
  -1   4  14 6562.67 314.626  34
   1  -4 -14 6841.40 306.002  35
  -1   4  13 4757.14 239.589  69
   1  -4 -13 5345.92 249.961  66
  -1   4  13 4851.98 254.078  67
  -1   4  13 4605.16 378.458  17
   1  -4 -13 4351.39 230.749  63
   1  -4 -13 5001.21 244.895  59
   1  -4 -13 4670.00 375.574  29
   1  -4 -13 4561.08 347.570  30
   1  -4 -13 5312.03 245.488  52
  -1   4  13 4769.43 237.115  47
  -1   4  13 5030.23 370.592  24
   1  -4 -13 4331.98 220.503  38
  -1   4  13 4700.80 372.140  20
   1  -4 -13 4680.28 366.454  21
   1  -4 -13 4751.26 588.442  14
  -1   4  13 3698.53 579.648  13
   1  -4 -13 4918.44 233.849  35
  -1   4  13 4814.82 242.228  34
  -1   4  12 819.359 84.1028  67
  -1   4  12 779.749 72.0836  69
   1  -4 -12 846.711 83.6403  66
  -1   4  12 311.030 69.4525  34
  -1   4  12 88.7470 133.093  20
  -1   4  12 120.884 100.114  19
  -1   4  12 79.9770 123.511  17
   1  -4 -12 697.215 68.2287  63
   1  -4 -12 624.163 73.6562  59
   1  -4 -12 103.392 129.275  29
   1  -4 -12 308.635 131.340  30
   1  -4 -12 643.858 72.4077  52
  -1   4  12 493.961 63.9377  47
  -1   4  12 234.075 139.416  24
   1  -4 -12 375.136 54.5317  38
   1  -4 -12 288.698 141.979  21
   1  -4 -12 339.803 61.5208  35
   1  -4 -12 140.128 134.352  15
   1  -4 -12 162.515 311.824  14
  -1   4  12 158.064 332.291  13
  -1   4  11 86.3078 42.0033  69
  -1   4  11 85.4245 54.8014  67
   1  -4 -11 697.280 116.651  32
  -1   4  11 892.036 138.671  19
  -1   4  11 1038.92 169.297  17
  -1   4  11 1137.79 171.311  20
   1  -4 -11 76.3716 44.6697  63
   1  -4 -11 35.6094 51.2080  66
   1  -4 -11 75.6361 49.9810  59
   1  -4 -11 145.333 54.0145  52
  -1   4  11 177.508 45.8035  47
  -1   4  11 1500.42 405.167  13
   1  -4 -11 1272.32 192.203  15
   1  -4 -11 1255.83 366.560  14
   1  -4 -11 1284.92 303.999   4
  -1   4  11 1227.25 257.664   6
   1  -4 -11 1144.78 180.416  21
  -1   4  11 657.257 157.115  24
  -1   4  11 933.390 135.818  27
   1  -4 -11 736.600 158.234  29
   1  -4 -11 678.038 141.746  30
   1  -4 -11 451.311 57.8838  35
  -1   4  11 543.306 68.2405  34
   1  -4 -10 1025.80 354.737  14
   1  -4 -10 935.616 179.263  15
   1  -4 -10 767.268 262.180   4
  -1   4  10 627.547 238.855   6
   1  -4 -10 1225.60 150.500  32
   1  -4 -10 2986.62 128.594  66
  -1   4  10 3130.46 134.001  67
   1  -4 -10 1607.52 99.9635  35
  -1   4  10 980.532 167.203  20
  -1   4  10 882.348 158.481  19
  -1   4  10 889.161 163.622  17
  -1   4  10 1245.58 190.774  24
  -1   4  10 1343.04 167.176  27
   1  -4 -10 1290.80 178.750  30
   1  -4 -10 1221.41 184.845  29
   1  -4 -10 1193.39 128.887  28
   1  -4  -9 5182.24 335.024  30
   1  -4  -9 5241.57 340.631  29
   1  -4  -9 4842.26 292.535  28
   1  -4  -9 5353.36 237.842  35
  -1   4   9 4569.90 434.409   6
   1  -4  -9 4816.49 491.036   4
   1  -4  -9 5150.13 313.167  32
  -1   4   9 4939.70 322.472  27
   1  -4  -9 5507.12 351.238  15
   1  -4  -9 5252.99 535.318  14
   1  -4  -9 5115.17 279.411  16
  -1   4   9 4903.44 329.417  17
  -1   4   9 4999.54 325.417  19
  -1   4   9 5358.99 337.535  20
   1  -4  -8 3170.45 386.218   4
  -1   4   8 3678.21 351.564   6
  -1   4   8 3027.80 172.488  10
   1  -4  -8 2631.43 210.339  32
  -1   4   8 2864.31 229.044  27
  -1   4   8 3132.20 233.410  20
   1  -4  -8 3276.85 246.743  21
   1  -4  -8 3358.84 200.306  16
   1  -4  -8 3607.10 255.254  15
   1  -4  -8 3837.14 434.847  14
  -1   4   8 3113.66 230.756  17
  -1   4   8 2897.96 231.722  19
   1  -4  -8 2835.27 228.602  29
   1  -4  -8 2754.84 224.778  30
   1  -4  -8 3158.14 207.639  28
   1  -4  -7 20700.9 986.935   4
  -1   4   7 15646.3 728.902  10
  -1   4   7 19348.8 901.171   6
  -1   4   7 16857.5 707.651  34
   1  -4  -7 16005.3 771.170  32
  -1   4   7 16243.8 787.721  27
  -1   4   7 17537.4 803.003  24
   1  -4  -7 16953.3 794.764  21
  -1   4   7 17589.7 783.947  20
   1  -4  -7 18356.6 976.696  14
   1  -4  -7 17937.7 798.983  15
   1  -4  -7 17961.1 759.390  16
  -1   4   7 16771.4 791.069  19
  -1   4   7 16844.6 778.776  17
   1  -4  -7 16942.6 787.870  29
   1  -4  -7 17504.9 769.415  28
   1  -4  -6 93778.0 3539.16   4
  -1   4   6 77318.3 3323.22  10
  -1   4   6 81518.5 3298.14  34
   1  -4  -6 77697.2 3358.95  32
  -1   4   6 78902.2 3372.67  27
  -1   4   6 83077.7 3380.30  24
   1  -4  -6 82433.9 3322.65  25
  -1   4   6 82660.0 3357.56  20
   1  -4  -6 84433.4 3378.16  21
   1  -4  -6 87640.2 3526.87  14
  -1   4   6 82084.4 3507.09  13
   1  -4  -6 85902.9 3349.77  16
   1  -4  -6 84648.8 3376.00  15
  -1   4   6 81754.6 3355.40  17
  -1   4   6 81007.9 3373.78  19
   1  -4  -6 81019.1 3369.07  29
   1  -4  -6 83252.7 3357.92  28
  -1   4   5 73710.0 3138.59  10
   1  -4  -5 89166.0 3299.57   4
   1  -4  -5 74047.3 3166.75  32
  -1   4   5 78774.8 3180.39  27
  -1   4   5 79045.8 3179.56  24
   1  -4  -5 78076.1 3141.10  25
   1  -4  -5 77926.9 3177.35  21
  -1   4   5 76024.3 3156.12  20
   1  -4  -5 78800.0 3278.92  14
  -1   4   5 77648.2 3273.25  13
   1  -4  -5 78636.5 3158.88  16
   1  -4  -5 77740.1 3174.11  15
  -1   4   5 74078.3 3153.26  17
  -1   4   5 77430.0 3178.42  19
   1  -4  -5 81560.8 3174.28  29
   1  -4  -5 75358.5 3173.26  30
   1  -4  -5 78594.2 3168.05  28
   1  -4  -4 34718.7 1447.59  30
   1  -4  -4 35101.4 1444.11  28
  -1   4   4 32049.7 1423.22  20
   1  -4  -4 34126.3 1445.66  21
  -1   4   4 34438.2 1447.07  24
   1  -4  -4 35151.7 1425.83  25
   1  -4  -4 34763.8 1412.66  26
  -1   4   4 34737.8 1505.90  13
   1  -4  -4 35631.9 1517.52  14
   1  -4  -4 34232.5 1437.08  16
   1  -4  -4 34944.3 1444.90  15
  -1   4   4 33895.3 1426.37  17
  -1   4   4 39694.7 1567.72   3
  -1   4   4 33105.3 1422.74  10
   1  -4  -4 34918.8 1523.26   4
   1  -4  -3 252.175 69.2624  30
   1  -4  -3 424.835 80.5006  21
  -1   4   3 342.139 75.8620  24
   1  -4  -3 415.879 67.3046  25
   1  -4  -3 353.476 58.9460  26
  -1   4   3 590.957 107.084  13
   1  -4  -3 548.372 127.459  14
  -1   4   3 462.555 86.5581  19
  -1   4   3 483.270 66.9309  17
  -1   4   3 343.933 62.0755  20
  -1   4   3 766.655 201.010   3
   1  -4  -3 695.549 145.935   4
  -1   4   3 773.529 90.4734  10
  -1   4   2 2308.36 276.634   3
   1  -4  -2 2530.06 151.656  32
   1  -4  -2 2258.31 142.030  25
  -1   4   2 2261.33 145.152  24
   1  -4  -2 2207.91 136.266  26
  -1   4   2 2411.41 156.357  27
  -1   4   2 2224.24 149.579  22
   1  -4  -2 2308.87 148.953  21
  -1   4   2 1872.55 131.086  13
   1  -4  -2 2029.98 165.773  14
   1  -4  -2 2146.78 117.332  18
  -1   4   2 2335.35 158.218  19
   1  -4  -2 2259.04 146.403  28
   1  -4  -2 2501.02 150.291  30
  -1   4   1 198879. 8022.02  27
   1  -4  -1 205947. 8012.76  26
  -1   4   1 182444. 8002.20  24
   1  -4  -1 197186. 7993.60  23
  -1   4   1 201695. 8020.57  22
  -1   4   1 198871. 7979.38  13
   1  -4  -1 204256. 8015.40  16
   1  -4  -1 202319. 8013.32  14
   1  -4  -1 203487. 7996.48  18
  -1   4   1 200967. 8020.52  19
   1  -4  -1 201111. 8014.75  30
   1  -4  -1 196448. 8016.67  28
  -1   4   0 69148.9 2988.35  24
   1  -4   0 76099.3 3007.75  26
   1  -4   0 75602.5 3008.16  25
   1  -4   0 75726.5 2993.82  23
   1  -4   0 72889.5 3003.08  16
   1  -4   0 70516.5 2988.83  14
   1  -4   0 76449.9 2995.73  18
  -1   4   0 73337.0 3006.82  19
   1  -4   0 75652.6 3002.65  30
   1  -4   0 73592.3 3005.28  28
  -1   4   0 74107.9 3010.07  27
  -1   4  -1 40669.8 1674.71  31
   1  -4   1 40911.0 1667.63  25
   1  -4   1 39034.4 1659.54  16
   1  -4   1 38186.3 1632.73  17
  -1   4  -1 38029.5 1660.03  19
   1  -4   1 41827.2 1661.29  18
  -1   4  -1 41910.6 1678.01  22
   1  -4   1 41279.0 1659.97  23
   1  -4   1 40710.2 1662.51  28
  -1   4  -1 39523.4 1664.62  27
  -1   4  -1 43060.7 1821.22   3
  -1   4  -2 2606.05 302.731   3
  -1   4  -2 2261.32 100.977   5
  -1   4  -2 1775.57 154.005  31
   1  -4   2 1909.56 149.485  25
   1  -4   2 2039.34 152.781  26
   1  -4   2 2231.40 156.790  23
  -1   4  -2 2202.98 165.922  22
  -1   4  -2 2379.80 143.980  15
   1  -4   2 2322.79 133.087  17
   1  -4   2 1987.34 125.393  20
  -1   4  -2 1910.56 147.034  19
   1  -4   2 2100.24 144.494  16
   1  -4   2 2442.41 162.576  18
  -1   4  -2 1582.33 142.526  29
  -1   4  -2 1843.13 145.757  27
   1  -4   2 1685.16 138.975  28
  -1   4  -3 16755.8 742.632  27
   1  -4   3 16305.3 742.703  28
  -1   4  -3 18097.7 764.396  29
   1  -4   3 18318.6 763.993  23
  -1   4  -3 18484.0 775.031  22
   1  -4   3 17507.0 758.370  25
   1  -4   3 17719.9 762.419  26
  -1   4  -3 16387.4 735.302  15
   1  -4   3 17922.8 759.909  18
   1  -4   3 16790.7 727.489  20
  -1   4  -3 16343.4 738.686  19
   1  -4   3 17149.2 730.485  17
  -1   4  -3 18375.6 931.932   3
  -1   4  -3 14731.2 698.706   7
  -1   4  -4 8040.65 582.257   3
   1  -4   4 9304.96 348.392  33
   1  -4   4 9435.31 436.688  26
   1  -4   4 9526.84 431.756  25
   1  -4   4 8777.69 435.299  23
  -1   4  -4 9102.42 439.895  22
  -1   4  -4 7416.47 392.312  21
  -1   4  -4 8407.96 403.224  15
   1  -4   4 8873.74 402.104  20
   1  -4   4 8352.30 401.288  17
  -1   4  -4 9702.69 442.905  29
  -1   4  -4 9351.57 415.781  27
  -1   4  -5 516.683 238.779   3
   1  -4   5 666.731 65.4237   2
   1  -4   5 136.161 41.9198  33
  -1   4  -5 280.694 113.681  31
   1  -4   5 147.541 91.5192  25
   1  -4   5 228.067 99.0746  26
   1  -4   5 176.119 112.672  23
  -1   4  -5 144.436 74.9964  21
  -1   4  -5 264.403 118.478  22
  -1   4  -5 465.191 96.3383  15
   1  -4   5 232.254 94.6868  17
   1  -4   5 383.316 94.5683  20
  -1   4  -5 235.514 104.521  29
  -1   4  -6 3493.05 256.670  29
  -1   4  -6 3087.23 159.207  36
  -1   4  -6 3333.84 390.566   3
   1  -4   6 3809.31 366.752   6
  -1   4  -6 3448.88 262.345  31
   1  -4   6 2963.63 157.201  33
   1  -4   6 3086.24 238.585  25
   1  -4   6 3434.22 249.704  26
  -1   4  -6 3942.48 235.134  15
   1  -4   6 3674.90 235.661  17
   1  -4   6 3967.38 269.456  18
  -1   4  -6 4018.10 270.385  22
  -1   4  -6 3108.81 208.187  21
   1  -4   6 3822.69 234.573  20
  -1   4  -7 444.024 130.330  29
  -1   4  -7 439.140 54.3934  36
   1  -4   7 688.273 131.862  26
   1  -4   7 387.230 111.188  25
  -1   4  -7 490.563 107.926  15
  -1   4  -7 354.649 132.029  31
  -1   4  -7 454.099 222.497   3
   1  -4   7 537.138 208.496   6
   1  -4   7 587.464 118.019  17
   1  -4   7 574.936 142.406  18
   1  -4   7 517.780 112.989  20
  -1   4  -7 590.319 142.400  22
  -1   4  -7 407.347 84.6039  21
   1  -4   8 1022.97 264.619   6
  -1   4  -8 1061.01 78.4986  79
   1  -4   8 1066.55 82.8727  68
  -1   4  -8 925.429 175.580  31
   1  -4   8 1081.31 180.697  18
   1  -4   8 864.868 149.692  17
  -1   4  -8 1092.67 84.7625  63
  -1   4  -8 1306.50 185.983  29
   1  -4   8 848.570 152.899  26
   1  -4   8 1171.58 86.1272  45
   1  -4   8 1184.26 86.0796  46
  -1   4  -8 1145.95 85.2626  41
   1  -4   8 1078.94 184.313  23
  -1   4  -8 1091.97 175.619  22
   1  -4   8 970.384 147.846  20
  -1   4  -8 875.017 139.809  15
  -1   4  -8 1137.16 82.9969  36
  -1   4  -8 1036.74 78.2764  37
   1  -4   9 2730.34 154.959  68
  -1   4  -9 3170.96 294.246  31
  -1   4  -9 2762.19 157.176  63
  -1   4  -9 2884.80 154.886  59
   1  -4   9 2967.45 285.285  18
   1  -4   9 2522.12 245.179  17
  -1   4  -9 3220.45 287.046  29
   1  -4   9 2125.79 239.473  26
   1  -4   9 2943.01 158.910  46
   1  -4   9 3007.49 159.700  45
  -1   4  -9 3057.93 162.251  41
  -1   4  -9 2813.60 267.289  22
   1  -4   9 2265.31 229.906  20
   1  -4   9 2816.33 278.134  23
  -1   4  -9 2226.56 219.454  15
  -1   4  -9 2760.60 149.788  37
  -1   4  -9 3071.44 156.156  36
   1  -4  10 3171.60 172.926  69
  -1   4 -10 3510.20 310.961  31
   1  -4  10 2277.25 253.613  17
   1  -4  10 2578.33 286.343  18
  -1   4 -10 3257.84 171.992  63
  -1   4 -10 2974.59 165.024  59
  -1   4 -10 2749.99 286.569  29
  -1   4 -10 3382.43 168.852  52
   1  -4  10 3086.01 174.891  47
   1  -4  10 3115.50 169.981  46
   1  -4  10 2963.88 171.283  45
  -1   4 -10 3257.45 172.100  41
   1  -4  10 1988.62 236.034  20
   1  -4  10 2793.17 295.812  23
  -1   4 -10 2606.31 268.848  22
  -1   4 -10 3333.40 167.436  36
  -1   4 -10 2873.19 158.685  37
   1  -4  10 2046.51 249.914  26
  -1   4 -11 5599.98 245.491  63
  -1   4 -11 3685.77 350.659  31
   1  -4  11 2466.50 293.934  17
   1  -4  11 3068.72 342.071  18
  -1   4 -11 5016.46 234.724  59
  -1   4 -11 3605.42 343.897  29
  -1   4 -11 5094.74 234.624  52
   1  -4  11 4785.97 243.992  47
   1  -4  11 5069.11 240.949  45
   1  -4  11 5059.22 238.546  46
  -1   4 -11 4946.41 237.977  41
   1  -4  11 3278.92 355.151  23
   1  -4  11 2532.93 291.505  20
  -1   4 -11 4582.04 229.673  36
   1  -4  11 5486.84 243.546  69
  -1   4 -12 490.641 69.6177  63
  -1   4 -12 207.747 141.072  31
   1  -4  12 147.698 131.049  18
  -1   4 -12 368.904 59.6770  59
  -1   4 -12 231.638 128.726  29
  -1   4 -12 465.891 63.9979  52
   1  -4  12 348.863 65.9898  47
   1  -4  12 388.422 66.4754  46
   1  -4  12 338.878 67.7057  45
  -1   4 -12 333.618 63.7377  41
   1  -4  12 130.761 138.807  23
  -1   4 -12 334.329 56.4268  36
   1  -4  12 364.076 63.8544  69
  -1   4 -13-61.8619 105.214  29
   1  -4  13 54.0923 49.2122  47
  -1   4 -13 105.453 46.1039  52
  -1   4 -13 49.7100 50.0360  41
   1  -4  13 150.396 116.353  23
  -1   4 -13 7.73863 108.259  31
   1  -4  13 58.3056 51.7200  45
   1  -4  13 23.7392 50.0951  46
  -1   4 -13 90.9845 44.9462  59
  -1   4 -13 82.4283 51.2508  63
   1  -4  13 118.945 48.2969  69
  -1   4 -14-43.5179 43.4124  41
  -1   4 -14 50.2147 42.9709  63
   1  -4  14 17.8698 39.8066  69
   1  -4  14-17.4721 44.7045  46
   1  -4  14 5.83198 43.5714  45
  -1   4 -14 21.3450 35.6960  59
   1  -4  14-29.2877 43.7688  47
  -1   4 -14 4.53518 37.6243  52
  -1   4 -15 33.5913 33.0870  41
  -1   4 -15 58.2325 33.5579  63
   1  -4  15 53.4047 30.4108  45
   1  -4  15 92.6100 36.2252  46
   1  -4  15 113.445 38.5863  47
  -1   4 -15 44.2950 32.1413  52
   1  -4  15 39.6960 32.4780  69
   1  -3 -18 203.851 36.7774  52
  -1   3  18 216.982 39.6817  67
  -1   3  18 194.185 29.2295  69
  -1   3  18 128.948 21.8497  39
   1  -3 -18 231.221 38.1702  59
   1  -3 -17-2.36603 43.2620  52
  -1   3  17 1.20288 39.8529  69
  -1   3  17-18.5736 33.4618  47
   1  -3 -17-2.52863 45.2810  59
  -1   3  17 8.94768 33.0181  39
  -1   3  16 1043.96 70.3846  39
  -1   3  16 687.135 68.9605  69
   1  -3 -16 683.844 60.7551  66
   1  -3 -16 946.001 77.2962  52
  -1   3  16 969.963 69.3642  47
   1  -3 -16 780.495 75.1554  59
  -1   3  16 1035.53 66.7028  34
   1  -3 -15 1535.98 120.306  59
   1  -3 -15 2342.46 244.213  29
   1  -3 -15 1623.98 117.684  52
  -1   3  15 1691.03 115.988  47
  -1   3  15 1819.65 201.919  24
  -1   3  15 2016.38 118.542  39
  -1   3  15 2277.44 247.425  20
   1  -3 -15 2364.41 223.989  21
   1  -3 -15 1487.61 112.748  66
  -1   3  15 1414.64 114.759  69
   1  -3 -15 1942.52 107.155  35
  -1   3  15 1921.20 116.618  34
   1  -3 -14 815.243 90.2372  66
  -1   3  14 795.288 88.2545  69
  -1   3  14 2192.81 247.652  17
   1  -3 -14 526.383 72.4522  63
   1  -3 -14 676.971 91.2630  59
   1  -3 -14 1365.27 164.461  30
   1  -3 -14 1733.07 222.908  29
   1  -3 -14 957.681 93.1252  52
  -1   3  14 960.352 89.9049  47
  -1   3  14 1453.43 194.361  24
  -1   3  14 1305.47 93.4776  39
   1  -3 -14 1668.98 206.461  21
  -1   3  14 1999.71 235.564  20
   1  -3 -14 2388.02 242.372  15
  -1   3  14 1375.39 97.9218  34
   1  -3 -14 1436.67 89.6904  35
  -1   3  13-2.10798 53.9753  69
  -1   3  13 20.1048 57.2050  67
  -1   3  13 93.5338 56.1062  34
  -1   3  13 208.163 139.295  20
  -1   3  13 123.866 137.970  17
   1  -3 -13 16.7571 57.0556  66
   1  -3 -13-53.9718 47.2291  63
   1  -3 -13 28.1388 56.8198  59
   1  -3 -13 89.7645 129.718  29
   1  -3 -13 58.8843 102.475  30
   1  -3 -13-4.11268 55.2765  52
  -1   3  13 26.8607 49.3760  47
  -1   3  13 184.679 130.424  24
  -1   3  13-5.88354 47.6556  39
   1  -3 -13 89.8687 125.682  21
   1  -3 -13 58.6771 49.5809  35
  -1   3  13 142.855 308.100  13
   1  -3 -13 25.4581 318.798  14
   1  -3 -12 2.03209 52.2470  66
   1  -3 -12 37.2983 43.3590  63
  -1   3  12 21.5581 56.5892  34
   1  -3 -12 24.6711 54.6603  59
  -1   3  12 53.6718 118.148  17
  -1   3  12 115.978 134.504  20
   1  -3 -12 37.9137 121.987  29
   1  -3 -12 14.8714 103.052  30
  -1   3  12 31.5164 44.6940  47
   1  -3 -12 15.6400 50.5995  52
  -1   3  12 40.9455 116.065  24
  -1   3  12-82.0854 322.815  13
   1  -3 -12 127.532 322.973  14
   1  -3 -12 79.1767 124.686  21
  -1   3  12 16.8369 54.3821  67
  -1   3  12 27.9070 46.2996  69
   1  -3 -12 51.7467 49.3361  35
  -1   3  11 1656.59 105.527  69
   1  -3 -11 1872.82 111.222  66
   1  -3 -11 1601.57 101.216  63
  -1   3  11 1194.54 152.662  19
  -1   3  11 1124.93 184.507  20
  -1   3  11 1222.66 184.903  17
   1  -3 -11 1372.18 96.3555  35
   1  -3 -11 1586.04 104.209  52
  -1   3  11 1136.87 138.304  27
  -1   3  11 1210.58 183.477  24
   1  -3 -11 1474.12 414.979  14
  -1   3  11 1396.42 275.164   6
   1  -3 -11 999.164 301.748   4
   1  -3 -11 1599.10 105.819  59
   1  -3 -11 1423.81 199.495  21
  -1   3  11 1559.67 102.435  47
   1  -3 -11 1303.69 174.290  30
   1  -3 -11 1431.69 200.595  29
   1  -3 -11 1182.42 142.491  32
  -1   3  11 1313.50 103.979  34
   1  -3 -10 22463.0 960.332  35
   1  -3 -10 24380.5 1105.47  15
   1  -3 -10 23913.1 1403.20  14
  -1   3  10 23587.2 969.073  34
   1  -3 -10 22650.1 1043.02  32
  -1   3  10 23441.7 1085.68  24
  -1   3  10 21739.5 1040.23  27
   1  -3 -10 24226.0 1081.07  30
   1  -3 -10 23824.0 1100.13  29
  -1   3  10 25331.7 1239.92   6
   1  -3 -10 23434.9 1325.06   4
  -1   3  10 24459.3 1096.96  17
  -1   3  10 22935.2 1048.09  19
   1  -3 -10 24124.0 1095.50  21
  -1   3  10 23642.4 1091.31  20
  -1   3  10 23009.3 1054.14  23
   1  -3  -9 43402.8 1840.28  35
   1  -3  -9 47757.3 1968.47  15
   1  -3  -9 45553.7 1879.06  16
   1  -3  -9 46206.8 2245.31  14
   1  -3  -9 44673.6 1920.71  32
  -1   3   9 46484.7 1848.99  34
  -1   3   9 41924.2 1922.65  27
  -1   3   9 46547.0 1959.81  24
   1  -3  -9 45637.9 1899.81  28
   1  -3  -9 47457.3 1965.89  29
   1  -3  -9 47067.8 1950.62  30
   1  -3  -9 47009.3 2192.11   4
  -1   3   9 48972.1 2110.53   6
  -1   3   9 48089.0 1962.82  17
  -1   3   9 43799.2 1925.42  19
  -1   3   9 43938.3 1919.30  23
  -1   3   9 47758.8 1962.51  20
   1  -3  -8 9396.00 732.073  14
   1  -3  -8 10066.6 453.652  16
   1  -3  -8 9811.46 511.500  15
  -1   3   8 10151.6 419.184  34
   1  -3  -8 9906.02 483.386  32
  -1   3   8 8771.46 484.320  27
  -1   3   8 9642.24 511.955  24
   1  -3  -8 9806.11 498.648  30
   1  -3  -8 9695.07 466.335  28
   1  -3  -8 9322.38 499.754  29
  -1   3   8 10285.2 620.909   6
   1  -3  -8 10110.1 685.251   4
  -1   3   8 9110.81 499.161  17
  -1   3   8 8954.97 488.008  19
  -1   3   8 8780.69 469.868  23
  -1   3   8 10120.6 506.521  20
   1  -3  -7 1013.29 140.793  15
   1  -3  -7 1125.36 105.917  16
   1  -3  -7 1147.78 322.567  14
   1  -3  -7 1094.84 120.953  32
  -1   3   7 1004.95 130.277  27
   1  -3  -7 1041.24 113.259  28
   1  -3  -7 1105.67 133.903  29
   1  -3  -7 1137.43 137.400  30
  -1   3   7 1345.79 223.822   6
   1  -3  -7 1003.28 80.5471   2
   1  -3  -7 1110.51 262.706   4
  -1   3   7 1038.86 137.521  17
  -1   3   7 1067.99 133.361  19
  -1   3   7 1035.96 113.781  23
  -1   3   7 1094.44 138.866  20
   1  -3  -6 35688.4 1449.15  15
   1  -3  -6 34913.9 1624.80  14
   1  -3  -6 36798.0 1420.69  16
   1  -3  -6 32482.8 1430.60  32
   1  -3  -6 32853.1 1392.70  25
  -1   3   6 31225.9 1436.58  27
   1  -3  -6 34536.3 1426.25  28
   1  -3  -6 32193.8 1439.48  30
   1  -3  -6 32711.8 1437.95  29
   1  -3  -6 38725.5 1612.11   4
  -1   3   6 39483.5 1541.90   6
  -1   3   6 35555.2 1443.72  17
  -1   3   6 32974.4 1440.58  19
  -1   3   6 33017.7 1414.16  23
   1  -3  -6 33762.5 1446.27  21
  -1   3   6 34352.1 1441.14  20
   1  -3  -5 43233.9 1682.26  16
   1  -3  -5 41191.3 1698.22  15
   1  -3  -5 43517.7 1850.56  14
   1  -3  -5 37808.8 1687.67  32
  -1   3   5 38269.8 1696.07  27
  -1   3   5 41391.6 1705.60  24
   1  -3  -5 39436.6 1661.60  25
   1  -3  -5 40648.4 1686.53  28
   1  -3  -5 40045.9 1693.20  29
   1  -3  -5 46699.4 1831.11   4
  -1   3   5 41840.3 1691.80  17
  -1   3   5 39467.9 1697.81  19
  -1   3   5 41276.5 1691.30  20
   1  -3  -5 40810.9 1699.60  21
   1  -3  -4 10846.2 507.076  21
  -1   3   4 10753.0 496.390  20
   1  -3  -4 10927.0 483.629  25
  -1   3   4 10962.8 511.765  24
  -1   3   4 10449.7 508.678  27
   1  -3  -4 9716.55 496.803  29
   1  -3  -4 9728.74 500.710  30
   1  -3  -4 10657.7 500.174  28
   1  -3  -4 15028.7 625.146   4
  -1   3   4 12060.0 483.153  10
  -1   3   4 11281.3 512.507  19
  -1   3   4 11281.6 497.621  17
   1  -3  -4 12317.5 500.740  16
   1  -3  -4 12486.7 619.508  14
   1  -3  -4 12495.6 514.799  15
  -1   3   3 54604.2 2366.22  20
   1  -3  -3 58166.9 2380.60  21
   1  -3  -3 57864.7 2367.44  25
  -1   3   3 58908.1 2383.11  24
   1  -3  -3 55883.8 2379.63  30
   1  -3  -3 58253.1 2379.56  28
  -1   3   3 59056.7 2364.67  10
  -1   3   3 65809.4 2476.09   3
   1  -3  -3 64210.5 2443.62   4
  -1   3   3 55019.6 2365.98  17
   1  -3  -3 60574.6 2441.21  14
   1  -3  -3 60456.3 2379.94  15
   1  -3  -3 58860.6 2376.05  16
  -1   3   3 62072.4 2438.43  13
   1  -3  -2 1671.99 112.819  21
  -1   3   2 1474.87 99.4976  20
   1  -3  -2 1683.89 108.819  25
  -1   3   2 1601.90 114.602  24
   1  -3  -2 1675.73 101.938  26
   1  -3  -2 1682.31 111.406  30
   1  -3  -2 1723.03 168.625   4
  -1   3   2 1509.19 111.551  10
  -1   3   2 1558.21 214.307   3
  -1   3   2 1591.41 101.867  17
   1  -3  -2 1780.91 149.334  14
  -1   3   2 1606.14 131.959  13
   1  -3  -1 4694.22 225.550  21
  -1   3   1 4646.10 232.351  22
  -1   3   1 4631.87 225.295  24
   1  -3  -1 4619.77 222.504  26
  -1   3   1 4685.74 349.006   3
   1  -3  -1 4684.12 235.610  14
  -1   3   1 4445.01 216.517  13
  -1   3   1 4925.00 238.417  19
   1  -3  -1 4415.46 211.025  18
   1  -3   0 19544.3 813.983  18
  -1   3   0 19320.1 825.790  19
  -1   3   0 18641.6 870.936   6
   1  -3   0 20029.4 944.563   3
   1  -3   0 20137.2 821.533  28
  -1   3   0 20251.2 829.246  27
   1  -3   0 19291.8 812.881  23
   1  -3   0 19214.1 818.514  16
  -1   3   0 19907.3 800.021  13
   1  -3   0 18404.2 808.831  14
   1  -3   1 194.757 64.4054  23
  -1   3  -1 123.005 64.0933  22
   1  -3   1 188.345 56.5633  25
   1  -3   1 226.922 56.3048  26
  -1   3  -1 222.911 66.8399  27
   1  -3   1 222.279 56.7789  28
  -1   3  -1 191.436 190.541   3
   1  -3   1 224.013 165.807   3
   1  -3   1 241.697 62.8491  18
  -1   3  -1 212.687 72.1095  19
   1  -3   1 197.843 56.0628  16
   1  -3   2 63488.0 2285.24  23
  -1   3  -2 64053.5 2297.76  22
   1  -3   2 62537.3 2287.25  26
   1  -3   2 62976.8 2282.50  25
  -1   3  -2 61745.1 2289.45  29
   1  -3   2 62161.8 2273.75  28
  -1   3  -2 59625.2 2278.53  27
  -1   3  -2 66074.2 2422.75   3
   1  -3   2 63188.2 2362.80   6
  -1   3  -2 59895.5 2276.80  19
   1  -3   2 62217.4 2283.91  18
   1  -3   2 59987.9 2270.96  16
   1  -3   2 58160.1 2263.94  17
  -1   3  -2 59523.7 2269.15  15
  -1   3  -3 7820.86 384.101  22
   1  -3   3 7726.81 374.442  23
   1  -3   3 7445.11 371.001  26
   1  -3   3 7163.49 362.366  25
  -1   3  -3 7146.51 371.834  29
   1  -3   3 6464.67 350.809  28
  -1   3  -3 6878.66 358.805  27
  -1   3  -3 8040.31 328.517   7
   1  -3   3 9373.05 475.931   6
  -1   3  -3 8492.90 512.065   3
   1  -3   3 8057.99 361.821  17
   1  -3   3 7675.61 357.623  20
  -1   3  -3 7446.98 361.719  19
  -1   3  -3 8086.39 361.684  15
  -1   3  -4 1471.96 122.543  15
  -1   3  -4 1321.47 136.116  31
   1  -3   4 1289.99 120.721  25
   1  -3   4 1204.83 125.956  26
  -1   3  -4 1405.44 133.842  29
  -1   3  -4 1304.64 118.975  27
  -1   3  -4 1577.76 250.760   3
   1  -3   4 1590.17 129.377  17
   1  -3   4 1360.70 120.499  20
  -1   3  -4 1147.36 108.240  21
  -1   3  -4 1393.43 138.361  22
  -1   3  -5 34479.6 1194.34  15
  -1   3  -5 33917.8 1227.74  31
   1  -3   5 33724.2 1202.60  25
   1  -3   5 31939.3 1204.86  26
  -1   3  -5 33147.7 1221.14  29
   1  -3   5 27827.4 1135.90   2
  -1   3  -5 33434.4 1383.20   3
   1  -3   5 31541.8 1197.11  17
   1  -3   5 31651.8 1196.45  20
   1  -3   5 32673.6 1214.57  18
  -1   3  -5 33361.4 1218.10  22
  -1   3  -5 31703.6 1179.53  21
  -1   3  -6 36672.4 1221.05  15
  -1   3  -6 36524.0 1263.36  31
   1  -3   6 33208.1 1220.05  25
   1  -3   6 35016.2 1233.73  26
  -1   3  -6 37446.7 1262.04  29
   1  -3   6 35295.3 1407.02   6
  -1   3  -6 19678.5 1117.19   1
  -1   3  -6 32197.7 1399.57   3
   1  -3   6 24016.6 1120.13   2
   1  -3   6 35387.7 1226.77  20
   1  -3   6 37146.8 1250.27  18
   1  -3   6 36835.2 1231.41  17
   1  -3   6 36812.7 1255.26  23
  -1   3  -6 33636.7 1198.32  21
  -1   3  -6 36781.5 1252.02  22
  -1   3  -7 3190.90 162.027  36
  -1   3  -7 3698.36 241.424  15
  -1   3  -7 3556.80 270.163  31
   1  -3   7 2811.69 224.234  25
   1  -3   7 3321.48 241.159  26
  -1   3  -7 3674.29 267.820  29
   1  -3   7 3473.83 367.954   6
  -1   3  -7 2556.44 341.119   3
   1  -3   7 3809.30 266.625  18
   1  -3   7 3738.15 250.772  17
  -1   3  -7 3346.89 220.101  21
   1  -3   7 3477.46 242.202  20
   1  -3   7 3850.71 269.887  23
  -1   3  -7 3589.14 260.404  22
  -1   3  -8-16.0440 38.5249  36
  -1   3  -8 104.620 111.787  29
   1  -3   8 54.7987 84.3833  26
   1  -3   8 261.697 192.018   6
  -1   3  -8 162.763 118.255  31
  -1   3  -8 10.8551 93.1053  15
   1  -3   8 139.209 100.978  20
   1  -3   8 27.0203 106.096  18
   1  -3   8-5.93848 98.1410  17
  -1   3  -8 19.8630 107.999  22
  -1   3  -8-8.89900 68.6286  21
   1  -3   8 27.9318 116.880  23
  -1   3  -9 4434.74 337.501  31
   1  -3   9 3257.91 292.155  17
   1  -3   9 3205.17 309.382  18
  -1   3  -9 4393.83 206.248  36
  -1   3  -9 4025.50 200.290  37
  -1   3  -9 4525.18 212.029  63
  -1   3  -9 4678.92 211.069  59
  -1   3  -9 4729.66 209.255  52
  -1   3  -9 3751.49 322.094  29
   1  -3   9 2680.84 271.600  26
   1  -3   9 4452.12 208.612  46
   1  -3   9 4490.21 210.498  45
  -1   3  -9 4047.23 206.958  41
  -1   3  -9 3413.11 280.132  15
   1  -3   9 3835.83 321.238  23
  -1   3  -9 3853.76 310.138  22
   1  -3   9 3250.12 287.481  20
   1  -3   9 2850.04 397.585   6
  -1   3 -10 1835.41 240.914  31
   1  -3  10 1500.33 205.802  17
   1  -3  10 1373.32 221.018  18
  -1   3 -10 2730.31 143.122  63
  -1   3 -10 2577.05 138.608  59
  -1   3 -10 2061.85 252.027  29
  -1   3 -10 2575.86 137.622  52
   1  -3  10 2465.80 143.232  47
   1  -3  10 2335.62 136.309  45
   1  -3  10 2377.49 135.875  46
  -1   3 -10 2073.21 134.095  41
   1  -3  10 1744.17 234.331  23
   1  -3  10 1370.54 200.745  20
  -1   3 -10 1170.59 182.063  15
  -1   3 -10 2258.28 131.755  36
  -1   3 -10 2287.74 127.588  37
  -1   3 -11 2822.70 147.405  63
  -1   3 -11 1937.57 251.168  31
   1  -3  11 1213.96 197.837  20
   1  -3  11 1248.25 204.038  17
   1  -3  11 1387.51 229.544  18
  -1   3 -11 2337.05 138.306  59
  -1   3 -11 1684.05 239.116  29
  -1   3 -11 2647.70 141.485  52
   1  -3  11 2474.32 147.030  47
   1  -3  11 2178.90 135.674  46
   1  -3  11 2164.14 137.703  45
  -1   3 -11 2474.94 142.071  41
   1  -3  11 1524.67 235.250  23
  -1   3 -11 2133.25 132.802  36
   1  -3  11 2593.46 148.134  69
  -1   3 -12-15.8063 51.7926  63
  -1   3 -12 93.8544 130.065  31
  -1   3 -12-125.067 132.710  29
   1  -3  12-120.867 112.686  17
   1  -3  12 83.9002 131.538  18
   1  -3  12 85.1470 102.747  20
  -1   3 -12-39.7644 52.1790  59
  -1   3 -12-23.3544 49.1603  52
   1  -3  12 30.7496 53.5257  45
   1  -3  12 20.6621 52.7160  46
  -1   3 -12 31.9845 52.0871  41
   1  -3  12 57.5661 136.571  23
  -1   3 -12 16.0375 46.2489  36
   1  -3  12 28.6965 53.7312  69
  -1   3 -13 39.5099 53.1610  63
  -1   3 -13-8.48083 120.202  31
  -1   3 -13-44.0990 107.943  29
  -1   3 -13 47.9203 49.5518  52
   1  -3  13 42.7294 51.8700  45
   1  -3  13-12.6708 51.1270  46
  -1   3 -13 75.5395 53.2658  41
   1  -3  13 17.7717 119.129  23
  -1   3 -13 31.7625 40.2350  36
   1  -3  13 52.8887 52.7290  69
   1  -3  13 38.2757 41.7588  67
  -1   3 -13 18.0815 45.6835  59
   1  -3  13 69.2602 112.016  18
  -1   3 -14 54.2967 43.9775  52
  -1   3 -14 55.4712 47.4741  41
   1  -3  14-9.62756 47.4940  69
  -1   3 -14 34.2767 95.8756  31
   1  -3  14 3.99357 45.9193  45
   1  -3  14 54.1340 48.2311  46
  -1   3 -14-10.4833 45.3427  63
  -1   3 -14 35.0447 43.3226  59
   1  -3  15 242.545 48.1041  69
   1  -3  15 223.510 45.7218  46
   1  -3  15 142.783 41.0346  45
  -1   3 -15 200.836 44.9455  52
  -1   3 -15 252.356 45.8351  63
  -1   3 -15 214.562 40.4454  59
  -1   3 -15 265.536 45.5886  41
   1  -3  16 177.265 33.0353  69
  -1   3 -16 204.590 32.4416  52
  -1   3 -16 237.286 30.8605  41
   1  -2 -18 74.2260 28.9780  52
   1  -2 -18 46.6117 32.8530  59
  -1   2  18-0.60662 25.4375  67
  -1   2  18 34.2980 25.6458  69
  -1   2  17 67.4936 43.9434  69
  -1   2  17 83.4364 44.4011  67
  -1   2  17 52.7233 30.1986  39
  -1   2  17 77.9936 36.7239  47
   1  -2 -17 102.691 44.6472  52
   1  -2 -17 90.5117 45.8323  59
   1  -2 -16 210.745 58.1152  59
  -1   2  16 252.090 45.4908  39
  -1   2  16 158.728 56.7161  67
  -1   2  16 173.580 55.7063  69
  -1   2  16-17.4047 28.9507  34
  -1   2  16 178.714 50.3842  47
   1  -2 -16 31.6232 30.5556  66
   1  -2 -16 330.259 58.6229  52
   1  -2 -15 228.801 62.6855  52
   1  -2 -15 462.738 144.382  29
  -1   2  15 302.077 62.1784  47
  -1   2  15 389.625 54.2500  34
   1  -2 -15 374.850 48.1979  35
  -1   2  15 333.572 54.2308  39
  -1   2  15 164.355 58.8375  69
  -1   2  15 156.024 60.8552  67
   1  -2 -15 129.189 44.6991  63
   1  -2 -15 208.536 54.1751  66
   1  -2 -15 225.833 65.6157  59
  -1   2  14 207.844 57.1970  69
  -1   2  14 216.704 62.9960  67
  -1   2  14 135.539 52.3264  34
  -1   2  14-56.7758 139.995  20
  -1   2  14 38.4524 124.514  17
   1  -2 -14 195.385 65.1733  59
   1  -2 -14 89.5092 127.449  29
   1  -2 -14 178.654 56.7984  66
   1  -2 -14 215.420 50.2473  63
   1  -2 -14 198.943 60.5927  52
  -1   2  14 148.399 57.1040  47
  -1   2  14 14.7171 101.683  24
   1  -2 -14 162.813 45.9678  41
  -1   2  14 138.635 53.3294  39
   1  -2 -14 197.251 117.650  21
   1  -2 -14-167.302 134.717  15
   1  -2 -14 116.865 46.0322  35
   1  -2 -13 2189.27 128.480  66
  -1   2  13 1718.82 123.822  69
  -1   2  13 1336.90 213.955  17
   1  -2 -13 1900.95 119.202  63
   1  -2 -13 2163.26 133.693  59
   1  -2 -13 1532.41 185.168  30
   1  -2 -13 2017.11 246.269  29
   1  -2 -13 2004.10 127.337  52
  -1   2  13 1949.48 125.987  47
  -1   2  13 1525.28 201.909  24
  -1   2  13 1831.81 120.769  39
   1  -2 -13 1902.30 113.812  41
  -1   2  13 1455.38 217.139  20
   1  -2 -13 1566.09 212.276  21
   1  -2 -13 1270.10 210.555  15
   1  -2 -13 1971.18 471.760  14
  -1   2  13 1174.01 440.060  13
  -1   2  13 1746.54 120.571  34
   1  -2 -13 1807.12 114.236  35
   1  -2 -12 6107.17 284.247  66
  -1   2  12 5586.02 284.201  69
  -1   2  12 6079.95 282.419  34
  -1   2  12 6698.06 429.551  17
   1  -2 -12 5270.43 273.907  63
   1  -2 -12 6042.54 285.587  59
   1  -2 -12 5878.15 379.590  30
   1  -2 -12 6711.59 440.969  29
   1  -2 -12 6245.38 284.141  52
  -1   2  12 6138.24 285.229  47
  -1   2  12 5479.49 385.795  24
   1  -2 -12 5457.18 270.206  41
  -1   2  12 6267.74 421.096  20
   1  -2 -12 7030.43 426.928  21
  -1   2  12 5286.27 382.952  23
   1  -2 -12 5864.09 274.006  35
   1  -2 -12 5548.24 691.383  14
   1  -2 -12 6506.71 431.214  15
   1  -2 -11 168.262 52.9748  59
   1  -2 -11 324.313 111.309  30
   1  -2 -11 363.273 138.550  29
   1  -2 -11 252.169 58.1773  66
   1  -2 -11 189.659 48.3696  63
  -1   2  11 207.253 52.2122  47
   1  -2 -11 195.008 51.3489  52
  -1   2  11 389.995 209.021   6
   1  -2 -11 445.040 383.924  14
   1  -2 -11 267.533 52.5487  35
  -1   2  11 187.747 114.984  24
  -1   2  11 255.964 109.421  23
   1  -2 -11 332.767 134.580  21
  -1   2  11 400.008 151.591  17
  -1   2  11 244.177 135.680  20
  -1   2  11 302.625 58.1643  34
  -1   2  11 187.279 52.4704  69
   1  -2 -10 1957.69 169.225  32
  -1   2  10 2030.93 121.540  34
   1  -2 -10 2511.16 490.772  14
  -1   2  10 1832.57 190.977  23
   1  -2 -10 2277.98 223.565  21
  -1   2  10 2111.99 219.629  20
  -1   2  10 1866.63 160.364  27
  -1   2  10 1996.51 206.791  24
   1  -2 -10 2180.99 219.591  29
   1  -2 -10 2363.69 204.081  30
   1  -2 -10 2444.20 383.484   4
  -1   2  10 2247.94 302.454   6
  -1   2  10 2079.60 188.414  18
  -1   2  10 2109.11 173.892  19
  -1   2  10 2141.67 220.145  17
   1  -2 -10 1870.24 113.912  35
   1  -2  -9 11343.9 559.203  31
   1  -2  -9 11321.2 550.567  32
   1  -2  -9 14582.3 928.222  14
   1  -2  -9 12919.1 601.208  21
  -1   2   9 13250.2 604.703  20
  -1   2   9 11004.3 563.118  23
  -1   2   9 11591.8 583.658  24
  -1   2   9 10338.0 538.274  27
   1  -2  -9 11400.9 590.278  29
   1  -2  -9 11600.2 573.678  30
   1  -2  -9 10945.9 520.779  28
  -1   2   9 14482.3 738.755   6
   1  -2  -9 13895.0 830.938   4
  -1   2   9 11621.6 551.348  19
  -1   2   9 11643.8 563.661  18
  -1   2   9 12991.7 606.306  17
   1  -2  -9 9974.32 474.393  35
   1  -2  -8 2316.08 141.637  16
   1  -2  -8 2172.19 201.042  15
  -1   2   8 2343.57 199.290  20
  -1   2   8 1843.84 167.835  23
   1  -2  -8 2270.34 199.412  21
  -1   2   8 2089.02 192.326  24
   1  -2  -8 1926.30 146.145  28
   1  -2  -8 2022.26 179.300  30
   1  -2  -8 2017.41 187.214  29
   1  -2  -8 2978.07 366.970   4
  -1   2   8 2515.35 292.656   6
  -1   2   8 1884.22 167.159  18
  -1   2   8 1961.40 166.901  19
  -1   2   8 2492.38 205.312  17
   1  -2  -8 1919.07 164.972  31
   1  -2  -8 1835.97 162.228  32
  -1   2   7 42.7470 67.7061  23
  -1   2   7 58.8344 96.4954  24
  -1   2   7 14.5813 77.2725  19
  -1   2   7 27.6195 104.236  17
  -1   2   7 75.8474 70.1784  18
  -1   2   7 9.10695 89.0400  20
   1  -2  -7 14.2488 15.3805   2
  -1   2   7 19.1434 16.0480   1
   1  -2  -7 62.8529 213.685   4
  -1   2   7-17.9880 161.943   6
   1  -2  -7 74.8752 62.2320  28
   1  -2  -7 31.8173 84.2553  29
   1  -2  -7 21.0779 84.3112  30
   1  -2  -7 35.1231 66.1026  31
   1  -2  -7-3.65331 70.1105  32
   1  -2  -7 49.4456 98.7685  15
   1  -2  -7 34.5506 56.0793  16
   1  -2  -6 11530.7 546.527  15
   1  -2  -6 12136.9 516.135  16
  -1   2   6 11598.0 551.021  20
  -1   2   6 11456.0 524.905  23
  -1   2   6 11646.5 553.739  24
   1  -2  -6 11657.7 543.970  30
   1  -2  -6 11508.7 543.551  29
   1  -2  -6 11493.9 523.316  28
  -1   2   6 12361.5 631.250   6
   1  -2  -6 12548.1 701.819   4
  -1   2   6 11818.6 551.088  17
  -1   2   6 11033.2 518.571  18
  -1   2   6 10595.4 534.039  19
   1  -2  -6 11530.2 525.782  31
   1  -2  -6 11220.8 530.927  32
  -1   2   5 2454.01 154.235  18
  -1   2   5 3052.01 183.635  17
  -1   2   5 2517.10 173.181  19
  -1   2   5 2896.97 240.709   6
   1  -2  -5 3161.33 307.417   4
   1  -2  -5 2789.53 176.378  30
   1  -2  -5 2624.83 171.658  29
   1  -2  -5 2451.54 158.640  28
   1  -2  -5 2656.02 177.039  21
  -1   2   5 2525.18 158.337  23
  -1   2   5 3042.86 182.741  20
   1  -2  -5 2703.30 179.480  15
   1  -2  -5 2567.04 155.824  16
  -1   2   4 79509.6 3174.49  17
  -1   2   4 75833.5 3172.21  19
  -1   2   4 78998.1 3233.11   4
   1  -2  -4 87828.4 3279.04   4
   1  -2  -4 78583.0 3260.36   3
   1  -2  -4 75949.1 3169.89  29
   1  -2  -4 76982.0 3167.24  28
  -1   2   4 79626.4 3173.99  20
   1  -2  -4 76202.2 3175.39  21
   1  -2  -4 78593.1 3174.29  15
   1  -2  -4 77951.8 3162.20  16
   1  -2  -3 35517.4 1414.58   4
   1  -2  -3 33557.4 1427.58   3
  -1   2   3 35733.8 1393.88   4
  -1   2   3 31722.7 1337.53  17
  -1   2   3 31748.8 1344.42  19
   1  -2  -3 32246.5 1344.52  21
  -1   2   3 32064.4 1338.43  20
   1  -2  -3 31674.5 1340.45  15
   1  -2  -3 33363.2 1432.26  14
   1  -2  -3 32467.2 1337.48  16
   1  -2  -2 36394.6 1559.67  21
  -1   2   2 36521.3 1555.10  20
  -1   2   2 38557.0 1550.35  10
  -1   2   2 41947.7 1631.41   3
   1  -2  -2 43324.2 1610.71   4
  -1   2   2 36197.1 1554.85  17
   1  -2  -2 39109.8 1607.73  14
   1  -2  -2 38403.3 1559.07  15
  -1   2   2 41508.8 1610.44  13
   1  -2  -2 38942.4 1543.16  11
  -1   2   2 37260.9 1564.36  24
  -1   2   1 31301.6 1345.28   3
  -1   2   1 30861.8 1277.38  22
  -1   2   1 31366.6 1288.10  13
   1  -2  -1 31527.9 1288.00  14
   1  -2   0 22688.4 932.623   3
   1  -2   0 19311.7 837.182  18
  -1   2   0 20281.8 847.644  19
   1  -2   0 20572.6 840.728  16
   1  -2   0 19969.8 833.015  14
  -1   2   0 21155.9 836.503  13
   1  -2   1 46225.2 1934.35  23
   1  -2   1 44599.4 1932.86  25
  -1   2  -1 46613.4 1936.85  19
   1  -2   1 45992.3 1933.43  18
   1  -2   1 47610.2 1929.07  16
   1  -2   1 56442.8 2023.25   3
  -1   2  -1 56476.6 2028.09   3
   1  -2   1 53768.9 1986.65   6
   1  -2   2 67475.0 2705.87  26
   1  -2   2 65932.1 2700.42  25
   1  -2   2 69550.0 2767.71   6
  -1   2  -2 68716.2 2789.95   3
   1  -2   2 64816.1 2696.60  17
  -1   2  -2 64831.7 2701.56  19
   1  -2   2 66744.9 2693.01  16
  -1   2  -2 68021.1 2695.88  15
  -1   2  -3 16133.0 681.731  22
   1  -2   3 16085.7 671.627  26
   1  -2   3 15957.7 665.154  25
  -1   2  -3 16875.6 683.319  29
  -1   2  -3 14488.0 634.308   7
  -1   2  -3 15934.0 763.049   3
   1  -2   3 15020.8 747.022   6
   1  -2   3 15372.8 673.976  18
   1  -2   3 15381.0 667.699  17
   1  -2   3 15153.8 665.153  20
  -1   2  -3 15948.3 664.230  15
  -1   2  -4-9.97556 65.1487  15
  -1   2  -4 57.1504 53.4589  21
   1  -2   4 37.1339 74.5276  23
  -1   2  -4 31.2268 76.4523  22
   1  -2   4 55.6621 55.6713  25
   1  -2   4-2.72715 56.2278  26
  -1   2  -4 16.4611 68.1476  29
  -1   2  -4 68.4979 24.2003   9
  -1   2  -4-62.4326 164.469   3
   1  -2   4 79.0203 71.5511  18
   1  -2   4 32.4374 64.2122  20
   1  -2   4 77.2389 72.4277  17
  -1   2  -4 20.1955 68.6618  31
  -1   2  -5 5836.23 281.651  15
  -1   2  -5 5651.98 271.377  21
  -1   2  -5 5584.86 295.004  22
   1  -2   5 5784.48 299.729  23
   1  -2   5 5276.84 272.832  25
   1  -2   5 5633.09 282.600  26
  -1   2  -5 6030.83 302.176  29
  -1   2  -5 4325.59 223.226   1
   1  -2   5 4564.34 223.022   2
  -1   2  -5 5480.38 389.031   3
   1  -2   5 5252.42 290.675  18
   1  -2   5 5523.26 289.462  20
   1  -2   5 5203.84 288.500  17
  -1   2  -5 5724.52 300.554  31
  -1   2  -6 6485.59 350.638  15
  -1   2  -6 6915.85 344.087  21
  -1   2  -6 6826.92 367.154  22
   1  -2   6 6937.98 374.291  23
   1  -2   6 6569.84 344.696  25
   1  -2   6 7167.59 359.617  26
  -1   2  -6 8046.73 389.286  29
  -1   2  -6 6235.50 324.286  30
   1  -2   6 5512.97 459.457   6
  -1   2  -6 5852.22 443.742   3
   1  -2   6 6126.84 361.364  20
   1  -2   6 6671.54 366.129  18
   1  -2   6 5872.27 358.150  17
  -1   2  -6 8455.03 394.395  31
  -1   2  -7 241.502 98.4909  15
  -1   2  -7 112.580 81.5864  21
   1  -2   7 110.147 104.414  23
   1  -2   7 106.228 76.7068  24
  -1   2  -7 223.019 108.064  22
   1  -2   7 123.328 80.8650  26
  -1   2  -7 111.854 100.295  29
   1  -2   7 247.670 198.131   6
  -1   2  -7 394.538 178.270   3
   1  -2   7 224.219 110.066  17
   1  -2   7 255.614 101.922  20
   1  -2   7 240.399 106.783  18
  -1   2  -7 113.957 103.640  31
  -1   2  -8 99.9724 108.017  31
  -1   2  -8 117.980 107.852  29
   1  -2   8 56.0800 76.9014  26
  -1   2  -8 21.7327 123.261   3
   1  -2   8 95.7229 176.936   6
  -1   2  -8 131.928 101.297  15
  -1   2  -8 40.2058 78.9306  21
  -1   2  -8 35.5298 103.714  22
   1  -2   8 49.5669 100.757  23
   1  -2   8 69.8754 70.5507  24
  -1   2  -8 36.4647 35.9838  36
   1  -2   8 107.409 105.351  17
   1  -2   8 124.619 109.175  18
   1  -2   8 122.612 97.8957  20
  -1   2  -9 1568.53 98.2730  36
  -1   2  -9 1477.54 93.5827  37
  -1   2  -9 1788.93 103.474  63
   1  -2   9 1523.12 188.303  18
   1  -2   9 1471.55 186.914  17
  -1   2  -9 1556.36 195.310  31
  -1   2  -9 1900.16 107.037  59
  -1   2  -9 1572.64 204.232  29
  -1   2  -9 1509.98 97.9679  52
   1  -2   9 1089.04 150.983  26
   1  -2   9 1236.07 140.039  24
   1  -2   9 1646.83 100.413  45
   1  -2   9 1603.48 100.458  46
  -1   2  -9 1652.23 102.852  41
  -1   2  -9 1519.16 178.075  15
   1  -2   9 1010.53 266.791   6
   1  -2   9 1219.63 172.117  20
  -1   2  -9 1401.71 181.055  22
   1  -2   9 1538.97 196.516  23
  -1   2  -9 1349.58 155.205  21
  -1   2 -10 597.270 64.6087  63
  -1   2 -10 246.990 136.835  31
  -1   2 -10 654.180 68.5066  59
  -1   2 -10 582.094 64.2800  52
  -1   2 -10 442.474 150.773  29
  -1   2 -10 429.413 54.1541  37
  -1   2 -10 403.700 58.0138  36
   1  -2  10 468.310 60.7515  45
   1  -2  10 414.519 60.7284  46
  -1   2 -10 476.734 62.0484  41
  -1   2 -10 289.688 118.972  15
   1  -2  10 111.476 124.111  20
   1  -2  10 399.634 140.271  17
   1  -2  10 199.637 127.129  18
  -1   2 -10 231.326 90.9652  21
   1  -2  10 174.667 133.686  23
   1  -2  11 215.991 57.6363  69
  -1   2 -11 55.1880 127.560  31
  -1   2 -11 136.547 54.0346  59
   1  -2  11 75.7939 124.071  17
   1  -2  11-16.1844 110.174  20
   1  -2  11 105.711 129.774  18
  -1   2 -11 170.411 55.4295  63
  -1   2 -11 67.9290 131.451  29
  -1   2 -11 158.378 51.9981  52
   1  -2  11 95.9605 52.1975  46
   1  -2  11 86.4026 49.7545  45
  -1   2 -11 117.961 53.3536  41
   1  -2  11 9.16455 125.339  23
  -1   2 -11 121.114 105.417  15
  -1   2 -11 103.390 48.7895  36
   1  -2  12 81.1008 57.3359  69
  -1   2 -12 198.098 131.971  31
  -1   2 -12 86.7388 52.0582  59
   1  -2  12 163.635 135.499  18
   1  -2  12 175.747 124.251  20
   1  -2  12-34.5972 117.138  17
  -1   2 -12 88.2577 54.1637  63
  -1   2 -12 229.669 144.027  29
   1  -2  12 90.8297 54.5851  47
  -1   2 -12 95.3154 51.9847  52
   1  -2  12 79.8326 53.4579  45
   1  -2  12 50.7257 51.6985  46
  -1   2 -12 59.0642 52.5674  41
   1  -2  12 123.099 131.275  23
  -1   2 -12 106.851 330.747  14
  -1   2 -12 202.690 110.455  15
  -1   2 -12 109.269 50.0499  36
  -1   2 -13 45.9018 52.0781  63
  -1   2 -13-53.2441 125.788  31
  -1   2 -13 90.3744 52.9549  59
   1  -2  13 176.330 118.500  17
   1  -2  13 43.7290 116.112  18
   1  -2  13 113.615 113.514  20
  -1   2 -13-67.0558 125.897  29
   1  -2  13 63.0468 57.7561  47
  -1   2 -13 32.4449 49.6086  52
   1  -2  13 90.5883 52.1618  46
   1  -2  13 52.0314 48.8645  45
  -1   2 -13 32.6931 50.5079  41
   1  -2  13 45.4408 119.443  23
  -1   2 -13 74.6546 45.3765  36
   1  -2  13 53.6556 50.4128  69
  -1   2 -14 1156.81 89.3379  59
  -1   2 -14 1274.85 190.249  29
   1  -2  14 1094.65 85.9622  45
   1  -2  14 980.801 85.2678  46
  -1   2 -14 1185.64 89.6340  41
   1  -2  14 810.655 170.678  23
  -1   2 -14 993.831 168.902  31
   1  -2  14 1268.17 97.6947  47
  -1   2 -14 1154.16 90.0612  52
   1  -2  14 1144.49 95.6423  69
   1  -2  14 892.512 83.6045  67
  -1   2 -14 1270.79 92.0357  63
  -1   2 -15 137.684 47.7784  63
   1  -2  15 138.343 43.5921  46
   1  -2  15 117.360 39.3775  45
   1  -2  15 237.233 53.8654  47
  -1   2 -15 171.515 47.8020  52
   1  -2  15 92.3428 34.1017  67
   1  -2  15 115.841 49.8925  69
  -1   2 -15 152.705 45.5140  59
  -1   2 -15 117.235 45.7699  41
   1  -2  16 242.186 46.9497  47
  -1   2 -16 227.228 38.5508  41
  -1   2 -16 238.072 39.4943  63
  -1   2 -16 192.591 38.4170  59
  -1   2 -16 266.342 43.6955  52
   1  -2  16 255.305 47.1892  69
   1  -1 -18 23.7504 23.9036  59
   1  -1 -17 326.444 52.8491  59
  -1   1  17 290.831 46.7461  47
   1  -1 -17 312.106 49.0408  52
  -1   1  17 282.733 46.3489  67
  -1   1  17 294.332 49.7367  69
   1  -1 -16 250.374 54.4583  52
  -1   1  16 151.370 36.9829  39
  -1   1  16 131.341 55.1315  69
  -1   1  16 176.089 51.5006  67
   1  -1 -16 180.798 55.7430  59
  -1   1  16 224.293 55.0440  47
   1  -1 -15 49.4277 54.4046  52
  -1   1  15 1.88263 51.2182  47
   1  -1 -15 5.15333 27.0613  35
   1  -1 -15 14.5660 37.2043  41
  -1   1  15 25.9543 39.3704  39
  -1   1  15 36.9800 53.2647  69
  -1   1  15 4.03543 53.4358  67
  -1   1  15 34.0611 35.2117  34
   1  -1 -15 115.378 117.219  29
  -1   1  15 8.37531 111.174  20
   1  -1 -15 18.5799 55.0963  59
   1  -1 -15 12.2697 39.7354  63
   1  -1 -15 5.53961 40.5319  66
   1  -1 -14 436.690 72.8598  59
  -1   1  14 92.3992 125.556  20
   1  -1 -14 19.8195 132.649  29
  -1   1  14 284.412 63.1747  47
   1  -1 -14 372.516 66.6775  52
   1  -1 -14 191.685 47.1066  35
   1  -1 -14 326.035 53.2112  41
  -1   1  14 205.032 51.5227  39
  -1   1  14 446.202 72.5607  67
  -1   1  14 336.938 68.2374  69
  -1   1  14 91.4186 47.1289  34
   1  -1 -14 378.279 59.2994  66
   1  -1 -14 399.265 58.2698  63
   1  -1 -14 153.250 107.717  21
   1  -1 -13 1694.37 115.143  66
  -1   1  13 1587.88 125.512  67
  -1   1  13 1614.75 121.901  69
   1  -1 -13 1875.09 125.071  59
   1  -1 -13 2397.63 253.498  29
   1  -1 -13 1624.85 112.173  63
   1  -1 -13 1833.71 122.373  52
  -1   1  13 1816.43 124.066  47
  -1   1  13 1437.03 184.035  24
  -1   1  13 1723.09 114.480  39
   1  -1 -13 1735.35 110.150  41
   1  -1 -13 1736.82 215.407  21
  -1   1  13 1608.83 209.864  23
  -1   1  13 1959.56 474.662  13
   1  -1 -13 1936.02 236.547  15
  -1   1  13 1675.05 111.854  34
   1  -1 -13 1783.74 108.780  35
  -1   1  12 458.711 66.7461  69
   1  -1 -12 402.969 64.9172  66
  -1   1  12 464.311 66.0365  34
   1  -1 -12 352.583 58.2915  63
   1  -1 -12 375.320 69.9538  59
   1  -1 -12 622.800 165.308  29
   1  -1 -12 634.395 125.185  30
  -1   1  12 423.371 67.7968  47
   1  -1 -12 379.608 64.0716  52
  -1   1  12 403.419 125.115  24
   1  -1 -12 382.373 55.4544  41
  -1   1  12 605.509 145.119  23
   1  -1 -12 653.719 150.789  21
   1  -1 -12 788.447 175.232  15
   1  -1 -12 484.210 62.2207  35
   1  -1 -11 638.744 71.7585  66
  -1   1  11 538.517 69.5982  69
   1  -1 -11 853.258 140.841  31
  -1   1  11 635.762 70.3055  34
  -1   1  11 583.852 135.003  18
   1  -1 -11 476.845 60.1781  63
   1  -1 -11 554.791 70.4714  59
   1  -1 -11 872.206 169.699  29
   1  -1 -11 943.948 141.526  30
   1  -1 -11 557.884 67.3946  52
  -1   1  11 631.809 70.5980  47
  -1   1  11 656.902 229.008   6
   1  -1 -11 654.943 62.2685  41
   1  -1 -11 542.339 144.611  21
  -1   1  11 781.595 141.292  24
  -1   1  11 684.073 142.761  23
   1  -1 -11 698.067 66.3259  35
   1  -1 -11 520.240 407.093  14
   1  -1 -11 653.959 158.785  15
  -1   1  10 5537.24 246.529  69
  -1   1  10 5012.78 354.696  17
  -1   1  10 4087.07 314.457  18
   1  -1 -10 4905.74 234.843  35
   1  -1 -10 5412.68 240.764  52
  -1   1  10 4826.64 329.358  24
   1  -1 -10 4924.11 350.343  15
  -1   1  10 4115.82 418.418   6
   1  -1 -10 5289.72 242.646  59
   1  -1 -10 4911.62 340.806  21
  -1   1  10 4623.30 328.139  23
  -1   1  10 4966.95 243.260  47
   1  -1 -10 5560.15 370.611  29
   1  -1 -10 5404.98 331.353  30
   1  -1 -10 4459.17 291.405  32
   1  -1 -10 4838.07 323.813  31
   1  -1  -9 2658.23 205.663  31
   1  -1  -9 2193.16 176.002  32
  -1   1   9 2485.53 208.395  24
   1  -1  -9 2723.75 228.859  29
   1  -1  -9 2425.19 201.895  30
  -1   1   9 1836.28 283.283   6
   1  -1  -9 2561.98 374.511   4
  -1   1   9 2324.15 221.499  17
  -1   1   9 1957.52 165.372  19
  -1   1   9 2165.36 197.799  18
   1  -1  -9 2625.98 225.653  21
  -1   1   9 2361.40 207.422  23
   1  -1  -8 68.2265 68.8586  32
   1  -1  -8-4.46753 79.3533  31
  -1   1   8 76.0593 100.195  20
  -1   1   8 5.52385 103.704  17
  -1   1   8 69.2684 71.2361  19
  -1   1   8-22.4551 78.1954  18
   1  -1  -8 29.9562 216.887   4
  -1   1   8-50.9313 177.847   6
   1  -1  -8 5.67752 97.4005  29
   1  -1  -8 23.5837 90.0908  30
   1  -1  -8 15.0014 53.6000  28
  -1   1   8 53.5932 91.4710  24
   1  -1  -8 10.5312 101.298  21
  -1   1   8 105.531 93.8070  23
   1  -1  -8 66.6094 44.7932  16
   1  -1  -7 1623.07 122.833  16
   1  -1  -7 2234.72 161.286  31
   1  -1  -7 1929.43 148.845  32
  -1   1   7 1930.52 173.541  24
   1  -1  -7 2063.47 176.340  29
   1  -1  -7 1903.93 137.343  28
   1  -1  -7 2025.80 169.339  30
   1  -1  -7 1862.48 315.355   4
  -1   1   7 1414.22 231.696   6
  -1   1   7 1799.18 177.459  17
  -1   1   7 1903.97 156.477  18
  -1   1   7 1514.91 141.444  19
  -1   1   7 1922.67 164.336  23
  -1   1   7 1652.64 169.027  20
   1  -1  -7 1971.97 176.908  21
   1  -1  -6 26142.4 1145.30  15
   1  -1  -6 25371.2 1110.23  16
   1  -1  -6 26618.9 1128.95  31
  -1   1   6 26161.7 1145.63  24
   1  -1  -6 27870.0 1154.02  29
   1  -1  -6 26266.7 1119.28  28
   1  -1  -6 26643.6 1140.97  30
  -1   1   6 26546.1 1223.64   6
  -1   1   6 27371.2 1137.62  23
  -1   1   6 28434.6 1156.12  20
  -1   1   6 27766.6 1134.53  18
  -1   1   6 23736.4 1121.09  19
  -1   1   6 28142.8 1158.00  17
[truncated: 9,275,652 more chars]
